# Supplementary material for: The Sherpa hypothesis: Phenotype-Preserving Disordered Proteins stabilize the phenotypes of neurons and oligodendrocytes
Source: NPJ Syst Biol Appl. 2023 Jul 11;9:31. doi: 10.1038/s41540-023-00291-8 (PMC10336114; doi:10.1038/s41540-023-00291-8)
Supplement: Supplementary file 4 — Supplementary Table 2 [file 41540_2023_291_MOESM4_ESM.xlsx]

## Sheet: string_interactions_TPPP
#node1	node2	node1_string_id	node2_string_id	neighborhood_on_chromosome	gene_fusion	phylogenetic_cooccurrence	homology	coexpression	experimentally_determined_interaction	database_annotated	automated_textmining	combined_score
ACTR10	DCTN6	9606.ENSP00000254286	9606.ENSP00000221114	0	0	0	0	0.120	0.984	0.800	0.841	0.999
ACTR10	ACTR3C	9606.ENSP00000254286	9606.ENSP00000252071	0	0	0	0	0	0.248	0	0.560	0.655
ACTR10	TPPP	9606.ENSP00000254286	9606.ENSP00000353785	0	0	0	0	0.062	0	0	0.635	0.642
ACTR10	DCTN2	9606.ENSP00000254286	9606.ENSP00000408910	0	0	0	0	0.121	0.997	0.800	0.803	0.999
ACTR3B	DCTN6	9606.ENSP00000256001	9606.ENSP00000221114	0	0	0	0	0	0.213	0	0.648	0.711
ACTR3B	ACTR3C	9606.ENSP00000256001	9606.ENSP00000252071	0	0	0	0.982	0	0	0.600	0.457	0.603
ACTR3B	TPPP	9606.ENSP00000256001	9606.ENSP00000353785	0	0	0	0	0.062	0	0	0.609	0.617
ACTR3B	DCTN2	9606.ENSP00000256001	9606.ENSP00000408910	0	0	0	0	0.062	0.247	0	0.618	0.706
ACTR3C	DCTN6	9606.ENSP00000252071	9606.ENSP00000221114	0	0	0	0	0	0.213	0	0.612	0.682
ACTR3C	ACTR3B	9606.ENSP00000252071	9606.ENSP00000256001	0	0	0	0.982	0	0	0.600	0.457	0.603
ACTR3C	ACTR10	9606.ENSP00000252071	9606.ENSP00000254286	0	0	0	0	0	0.248	0	0.560	0.655
ACTR3C	TPPP	9606.ENSP00000252071	9606.ENSP00000353785	0	0	0	0	0.062	0	0	0.681	0.687
ACTR3C	DCTN2	9606.ENSP00000252071	9606.ENSP00000408910	0	0	0	0	0.062	0.247	0	0.681	0.755
ANKRD45	SLC9C2	9606.ENSP00000331268	9606.ENSP00000356687	0	0.496	0	0	0	0	0	0	0.496
ANKRD45	TPPP	9606.ENSP00000331268	9606.ENSP00000353785	0	0	0	0	0	0.528	0	0	0.528
ANKRD45	SURF4	9606.ENSP00000331268	9606.ENSP00000361057	0	0	0	0	0.545	0.058	0	0.434	0.736
APH1B	GSAP	9606.ENSP00000261879	9606.ENSP00000257626	0	0	0	0	0	0	0	0.646	0.646
APH1B	TPPP	9606.ENSP00000261879	9606.ENSP00000353785	0	0	0	0	0	0	0	0.452	0.452
C2orf27B	TPPP	9606.ENSP00000304065	9606.ENSP00000353785	0	0	0	0	0	0.479	0	0	0.479
CDK5R2	TPPP	9606.ENSP00000304250	9606.ENSP00000353785	0	0	0	0	0.351	0	0	0.249	0.492
CDK5R2	CPLX2	9606.ENSP00000304250	9606.ENSP00000352544	0	0	0	0	0.501	0	0	0.140	0.553
CDK5R2	SNCB	9606.ENSP00000304250	9606.ENSP00000308057	0	0	0	0	0.556	0	0	0.062	0.566
CKAP5	TUBA4A	9606.ENSP00000432768	9606.ENSP00000248437	0	0	0	0	0.053	0.559	0	0.313	0.688
CKAP5	TUBB4A	9606.ENSP00000432768	9606.ENSP00000264071	0	0	0	0	0.062	0.533	0	0.301	0.667
CKAP5	TUBB	9606.ENSP00000432768	9606.ENSP00000339001	0	0	0	0	0.107	0.533	0	0.373	0.716
CKAP5	MAP4	9606.ENSP00000432768	9606.ENSP00000353375	0	0	0	0	0.068	0	0	0.628	0.639
CKAP5	TPPP	9606.ENSP00000432768	9606.ENSP00000353785	0	0	0	0	0	0.788	0	0	0.788
CKAP5	DCTN2	9606.ENSP00000432768	9606.ENSP00000408910	0	0	0	0	0	0.934	0	0.288	0.951
CLIC2	CLIC5	9606.ENSP00000358460	9606.ENSP00000185206	0	0	0	0.966	0.062	0.872	0.540	0.764	0.941
CLIC2	CLIC6	9606.ENSP00000358460	9606.ENSP00000290332	0	0	0	0.968	0	0	0.540	0.654	0.549
CLIC2	TPPP	9606.ENSP00000358460	9606.ENSP00000353785	0	0	0	0	0	0.499	0	0.042	0.499
CLIC2	CLIC4	9606.ENSP00000358460	9606.ENSP00000363500	0	0	0.214	0.966	0	0.873	0.540	0.764	0.941
CLIC4	CLIC5	9606.ENSP00000363500	9606.ENSP00000185206	0	0	0	0.976	0	0.874	0.540	0.768	0.940
CLIC4	CLIC6	9606.ENSP00000363500	9606.ENSP00000290332	0	0	0	0.976	0	0.671	0.540	0.704	0.844
CLIC4	TPPP	9606.ENSP00000363500	9606.ENSP00000353785	0	0	0	0	0	0.499	0	0.042	0.499
CLIC4	CLIC2	9606.ENSP00000363500	9606.ENSP00000358460	0	0	0.214	0.966	0	0.873	0.540	0.764	0.941
CLIC5	TPPP	9606.ENSP00000185206	9606.ENSP00000353785	0	0	0	0	0.075	0.499	0	0.042	0.517
CLIC5	CLIC6	9606.ENSP00000185206	9606.ENSP00000290332	0	0	0	0.933	0	0	0.540	0.242	0.546
CLIC5	CLIC4	9606.ENSP00000185206	9606.ENSP00000363500	0	0	0	0.976	0	0.874	0.540	0.768	0.940
CLIC5	CLIC2	9606.ENSP00000185206	9606.ENSP00000358460	0	0	0	0.966	0.062	0.872	0.540	0.764	0.941
CLIC6	CLIC5	9606.ENSP00000290332	9606.ENSP00000185206	0	0	0	0.933	0	0	0.540	0.242	0.546
CLIC6	TPPP	9606.ENSP00000290332	9606.ENSP00000353785	0	0	0	0	0	0.499	0	0.042	0.499
CLIC6	CLIC2	9606.ENSP00000290332	9606.ENSP00000358460	0	0	0	0.968	0	0	0.540	0.654	0.549
CLIC6	CLIC4	9606.ENSP00000290332	9606.ENSP00000363500	0	0	0	0.976	0	0.671	0.540	0.704	0.844
CLPTM1L	SLC6A3	9606.ENSP00000313854	9606.ENSP00000270349	0	0	0	0	0.062	0	0	0.455	0.467
CLPTM1L	TPPP	9606.ENSP00000313854	9606.ENSP00000353785	0	0	0	0	0.062	0	0	0.498	0.509
CPLX2	CDK5R2	9606.ENSP00000352544	9606.ENSP00000304250	0	0	0	0	0.501	0	0	0.140	0.553
CPLX2	SNCB	9606.ENSP00000352544	9606.ENSP00000308057	0	0	0	0	0.511	0	0	0.287	0.636
CPLX2	GFAP	9606.ENSP00000352544	9606.ENSP00000468500	0	0	0	0	0.348	0	0	0.193	0.451
CPLX2	TPPP	9606.ENSP00000352544	9606.ENSP00000353785	0	0	0	0	0.341	0	0	0.216	0.461
DCTN2	DCTN6	9606.ENSP00000408910	9606.ENSP00000221114	0	0	0	0	0.093	0.991	0.900	0.826	0.999
DCTN2	ACTR3C	9606.ENSP00000408910	9606.ENSP00000252071	0	0	0	0	0.062	0.247	0	0.681	0.755
DCTN2	ACTR10	9606.ENSP00000408910	9606.ENSP00000254286	0	0	0	0	0.121	0.997	0.800	0.803	0.999
DCTN2	ACTR3B	9606.ENSP00000408910	9606.ENSP00000256001	0	0	0	0	0.062	0.247	0	0.618	0.706
DCTN2	MAPT	9606.ENSP00000408910	9606.ENSP00000340820	0	0	0	0	0	0.522	0	0.108	0.555
DCTN2	TPPP	9606.ENSP00000408910	9606.ENSP00000353785	0	0	0	0	0	0	0	0.753	0.753
DCTN2	CKAP5	9606.ENSP00000408910	9606.ENSP00000432768	0	0	0	0	0	0.934	0	0.288	0.951
DCTN6	TPPP	9606.ENSP00000221114	9606.ENSP00000353785	0	0	0	0	0	0	0	0.573	0.573
DCTN6	ACTR3C	9606.ENSP00000221114	9606.ENSP00000252071	0	0	0	0	0	0.213	0	0.612	0.682
DCTN6	ACTR3B	9606.ENSP00000221114	9606.ENSP00000256001	0	0	0	0	0	0.213	0	0.648	0.711
DCTN6	ACTR10	9606.ENSP00000221114	9606.ENSP00000254286	0	0	0	0	0.120	0.984	0.800	0.841	0.999
DCTN6	DCTN2	9606.ENSP00000221114	9606.ENSP00000408910	0	0	0	0	0.093	0.991	0.900	0.826	0.999
EEF1A1	EEF1A2	9606.ENSP00000339063	9606.ENSP00000217182	0	0	0.449	0.985	0.045	0.891	0.900	0.764	0.988
EEF1A1	GAPDHS	9606.ENSP00000339063	9606.ENSP00000222286	0	0	0	0	0.146	0.154	0	0.523	0.626
EEF1A1	GAPDH	9606.ENSP00000339063	9606.ENSP00000229239	0	0	0	0	0.331	0.480	0	0.848	0.943
EEF1A1	TUBA4A	9606.ENSP00000339063	9606.ENSP00000248437	0	0	0	0	0.064	0.284	0	0.409	0.570
EEF1A1	HSPA5	9606.ENSP00000339063	9606.ENSP00000324173	0	0.006	0	0	0.102	0.242	0	0.450	0.593
EEF1A1	TUBB	9606.ENSP00000339063	9606.ENSP00000339001	0	0	0	0	0.183	0.425	0	0.456	0.722
EEF1A1	MAPT	9606.ENSP00000339063	9606.ENSP00000340820	0	0	0	0	0.062	0.515	0	0.171	0.590
EEF1A1	GFAP	9606.ENSP00000339063	9606.ENSP00000468500	0	0	0	0	0	0	0.800	0.451	0.885
EEF1A1	TPPP	9606.ENSP00000339063	9606.ENSP00000353785	0	0	0	0	0.049	0.938	0	0.072	0.940
EEF1A2	GAPDHS	9606.ENSP00000217182	9606.ENSP00000222286	0	0	0	0	0.124	0.142	0	0.469	0.566
EEF1A2	MAPT	9606.ENSP00000217182	9606.ENSP00000340820	0	0	0	0	0.163	0.515	0	0.081	0.595
EEF1A2	GAPDH	9606.ENSP00000217182	9606.ENSP00000229239	0	0	0	0	0.124	0.070	0	0.709	0.742
EEF1A2	TPPP	9606.ENSP00000217182	9606.ENSP00000353785	0	0	0	0	0.199	0.938	0	0	0.948
EEF1A2	EEF1A1	9606.ENSP00000217182	9606.ENSP00000339063	0	0	0.449	0.985	0.045	0.891	0.900	0.764	0.988
F12	TPPP	9606.ENSP00000253496	9606.ENSP00000353785	0	0	0	0	0	0	0	0.725	0.725
FOXC1	TPPP	9606.ENSP00000370256	9606.ENSP00000353785	0	0	0	0	0	0	0	0.498	0.497
FOXF2	TPPP	9606.ENSP00000259806	9606.ENSP00000353785	0	0	0	0	0	0	0	0.644	0.644
FOXF2	PRRX2	9606.ENSP00000259806	9606.ENSP00000361547	0	0	0	0	0.130	0.078	0	0.625	0.673
FOXQ1	TPPP	9606.ENSP00000296839	9606.ENSP00000353785	0	0	0	0	0	0	0	0.648	0.648
GAPDH	EEF1A2	9606.ENSP00000229239	9606.ENSP00000217182	0	0	0	0	0.124	0.070	0	0.709	0.742
GAPDH	GAPDHS	9606.ENSP00000229239	9606.ENSP00000222286	0	0	0.448	0.972	0.062	0.297	0.800	0.720	0.861
GAPDH	TUBA4A	9606.ENSP00000229239	9606.ENSP00000248437	0	0	0	0	0.058	0.058	0	0.483	0.501
GAPDH	MAP2	9606.ENSP00000229239	9606.ENSP00000353508	0	0	0	0	0	0	0	0.531	0.531
GAPDH	MBP	9606.ENSP00000229239	9606.ENSP00000380958	0	0	0	0	0	0	0	0.562	0.562
GAPDH	TUBB4A	9606.ENSP00000229239	9606.ENSP00000264071	0	0	0	0	0.063	0.071	0	0.575	0.598
GAPDH	HDAC6	9606.ENSP00000229239	9606.ENSP00000334061	0	0	0	0	0.063	0.270	0	0.478	0.611
GAPDH	MAPT	9606.ENSP00000229239	9606.ENSP00000340820	0	0	0	0	0	0.270	0	0.611	0.703
GAPDH	GFAP	9606.ENSP00000229239	9606.ENSP00000468500	0	0	0	0	0	0	0	0.732	0.732
GAPDH	TUBB	9606.ENSP00000229239	9606.ENSP00000339001	0	0	0	0	0.225	0.156	0	0.636	0.741
GAPDH	HSPA5	9606.ENSP00000229239	9606.ENSP00000324173	0.046	0	0	0	0.089	0.159	0	0.800	0.834
GAPDH	EEF1A1	9606.ENSP00000229239	9606.ENSP00000339063	0	0	0	0	0.331	0.480	0	0.848	0.943
GAPDH	SNCA	9606.ENSP00000229239	9606.ENSP00000338345	0	0	0	0	0.062	0.280	0	0.935	0.952
GAPDH	TPPP	9606.ENSP00000229239	9606.ENSP00000353785	0	0	0	0	0	0.951	0	0.273	0.963
GAPDHS	EEF1A2	9606.ENSP00000222286	9606.ENSP00000217182	0	0	0	0	0.124	0.142	0	0.469	0.566
GAPDHS	HSPA5	9606.ENSP00000222286	9606.ENSP00000324173	0.046	0	0	0	0.066	0.159	0	0.450	0.533
GAPDHS	EEF1A1	9606.ENSP00000222286	9606.ENSP00000339063	0	0	0	0	0.146	0.154	0	0.523	0.626
GAPDHS	TPPP	9606.ENSP00000222286	9606.ENSP00000353785	0	0	0	0	0	0.841	0	0	0.841
GAPDHS	GAPDH	9606.ENSP00000222286	9606.ENSP00000229239	0	0	0.448	0.972	0.062	0.297	0.800	0.720	0.861
GFAP	GAPDH	9606.ENSP00000468500	9606.ENSP00000229239	0	0	0	0	0	0	0	0.732	0.732
GFAP	HAPLN2	9606.ENSP00000468500	9606.ENSP00000255039	0	0	0	0	0.654	0	0	0.130	0.686
GFAP	SLC6A3	9606.ENSP00000468500	9606.ENSP00000270349	0	0	0	0	0.063	0	0	0.450	0.462
GFAP	SNCB	9606.ENSP00000468500	9606.ENSP00000308057	0	0	0	0	0.380	0	0	0.204	0.485
GFAP	HDAC6	9606.ENSP00000468500	9606.ENSP00000334061	0	0	0	0	0	0	0.900	0.141	0.910
GFAP	SNCA	9606.ENSP00000468500	9606.ENSP00000338345	0	0	0	0	0.132	0	0	0.615	0.651
GFAP	EEF1A1	9606.ENSP00000468500	9606.ENSP00000339063	0	0	0	0	0	0	0.800	0.451	0.885
GFAP	MAPT	9606.ENSP00000468500	9606.ENSP00000340820	0	0	0	0	0.308	0.526	0	0.567	0.845
GFAP	CPLX2	9606.ENSP00000468500	9606.ENSP00000352544	0	0	0	0	0.348	0	0	0.193	0.451
GFAP	MAP2	9606.ENSP00000468500	9606.ENSP00000353508	0	0	0	0	0.231	0.248	0	0.824	0.889
GFAP	TPPP	9606.ENSP00000468500	9606.ENSP00000353785	0	0	0	0	0.307	0	0	0.287	0.485
GFAP	MAG	9606.ENSP00000468500	9606.ENSP00000376048	0	0	0	0	0.494	0	0	0.544	0.759
GFAP	MBP	9606.ENSP00000468500	9606.ENSP00000380958	0	0	0	0	0.244	0	0	0.825	0.862
GSAP	TPPP	9606.ENSP00000257626	9606.ENSP00000353785	0	0	0	0	0	0	0	0.590	0.590
GSAP	APH1B	9606.ENSP00000257626	9606.ENSP00000261879	0	0	0	0	0	0	0	0.646	0.646
HAPLN2	TPPP	9606.ENSP00000255039	9606.ENSP00000353785	0	0	0	0	0.408	0	0	0.259	0.542
HAPLN2	MAG	9606.ENSP00000255039	9606.ENSP00000376048	0	0	0	0	0.562	0	0	0.049	0.565
HAPLN2	SNCB	9606.ENSP00000255039	9606.ENSP00000308057	0	0	0	0	0.530	0	0	0.125	0.571
HAPLN2	GFAP	9606.ENSP00000255039	9606.ENSP00000468500	0	0	0	0	0.654	0	0	0.130	0.686
HDAC6	GAPDH	9606.ENSP00000334061	9606.ENSP00000229239	0	0	0	0	0.063	0.270	0	0.478	0.611
HDAC6	HSPA5	9606.ENSP00000334061	9606.ENSP00000324173	0	0	0	0	0.062	0.522	0	0.371	0.694
HDAC6	SNCA	9606.ENSP00000334061	9606.ENSP00000338345	0	0	0	0	0	0	0	0.462	0.462
HDAC6	TUBB	9606.ENSP00000334061	9606.ENSP00000339001	0	0	0	0	0.062	0.687	0	0.116	0.718
HDAC6	MAPT	9606.ENSP00000334061	9606.ENSP00000340820	0	0	0	0	0	0.684	0	0.565	0.857
HDAC6	GFAP	9606.ENSP00000334061	9606.ENSP00000468500	0	0	0	0	0	0	0.900	0.141	0.910
HDAC6	TPPP	9606.ENSP00000334061	9606.ENSP00000353785	0	0	0	0	0	0.316	0	0.910	0.936
HMGCL	TPPP	9606.ENSP00000363614	9606.ENSP00000353785	0	0	0	0	0	0	0	0.578	0.578
HSPA5	GAPDHS	9606.ENSP00000324173	9606.ENSP00000222286	0.046	0	0	0	0.066	0.159	0	0.450	0.533
HSPA5	GAPDH	9606.ENSP00000324173	9606.ENSP00000229239	0.046	0	0	0	0.089	0.159	0	0.800	0.834
HSPA5	ITPR1	9606.ENSP00000324173	9606.ENSP00000306253	0	0	0	0	0	0.058	0	0.672	0.678
HSPA5	MAP4	9606.ENSP00000324173	9606.ENSP00000353375	0	0	0	0	0	0.476	0	0	0.476
HSPA5	EEF1A1	9606.ENSP00000324173	9606.ENSP00000339063	0	0.006	0	0	0.102	0.242	0	0.450	0.593
HSPA5	MAPT	9606.ENSP00000324173	9606.ENSP00000340820	0	0	0	0	0	0.499	0	0.244	0.605
HSPA5	HDAC6	9606.ENSP00000324173	9606.ENSP00000334061	0	0	0	0	0.062	0.522	0	0.371	0.694
HSPA5	SURF4	9606.ENSP00000324173	9606.ENSP00000361057	0	0	0	0	0.826	0.148	0	0.623	0.939
HSPA5	TPPP	9606.ENSP00000324173	9606.ENSP00000353785	0	0	0	0	0	0.941	0	0.132	0.946
HSPA5	SNCA	9606.ENSP00000324173	9606.ENSP00000338345	0	0	0	0	0	0.130	0.800	0.792	0.960
IL5RA	TPPP	9606.ENSP00000412209	9606.ENSP00000353785	0	0	0	0	0	0	0	0.605	0.605
ITPR1	SUMF1	9606.ENSP00000306253	9606.ENSP00000272902	0	0	0	0	0	0	0	0.651	0.651
ITPR1	TPPP	9606.ENSP00000306253	9606.ENSP00000353785	0	0	0	0	0.098	0	0	0.431	0.464
ITPR1	HSPA5	9606.ENSP00000306253	9606.ENSP00000324173	0	0	0	0	0	0.058	0	0.672	0.678
MAG	HAPLN2	9606.ENSP00000376048	9606.ENSP00000255039	0	0	0	0	0.562	0	0	0.049	0.565
MAG	SNCB	9606.ENSP00000376048	9606.ENSP00000308057	0	0	0	0	0.531	0	0	0	0.531
MAG	MAPT	9606.ENSP00000376048	9606.ENSP00000340820	0	0	0	0	0.213	0.230	0	0.262	0.514
MAG	MAP2	9606.ENSP00000376048	9606.ENSP00000353508	0	0	0	0	0.199	0.104	0	0.344	0.488
MAG	TPPP	9606.ENSP00000376048	9606.ENSP00000353785	0	0	0	0	0.361	0	0	0.193	0.462
MAG	GFAP	9606.ENSP00000376048	9606.ENSP00000468500	0	0	0	0	0.494	0	0	0.544	0.759
MAG	MBP	9606.ENSP00000376048	9606.ENSP00000380958	0	0	0	0	0.325	0.213	0	0.898	0.941
MAP2	GAPDH	9606.ENSP00000353508	9606.ENSP00000229239	0	0	0	0	0	0	0	0.531	0.531
MAP2	SNCA	9606.ENSP00000353508	9606.ENSP00000338345	0	0	0	0	0.098	0	0	0.465	0.497
MAP2	MAPT	9606.ENSP00000353508	9606.ENSP00000340820	0	0	0	0.712	0.210	0.592	0	0.712	0.732
MAP2	MAG	9606.ENSP00000353508	9606.ENSP00000376048	0	0	0	0	0.199	0.104	0	0.344	0.488
MAP2	TPPP	9606.ENSP00000353508	9606.ENSP00000353785	0	0	0	0	0.193	0.130	0	0.351	0.505
MAP2	MBP	9606.ENSP00000353508	9606.ENSP00000380958	0	0	0	0	0.092	0	0	0.700	0.716
MAP2	GFAP	9606.ENSP00000353508	9606.ENSP00000468500	0	0	0	0	0.231	0.248	0	0.824	0.889
MAP4	HSPA5	9606.ENSP00000353375	9606.ENSP00000324173	0	0	0	0	0	0.476	0	0	0.476
MAP4	TPPP	9606.ENSP00000353375	9606.ENSP00000353785	0	0	0	0	0.069	0.130	0	0.525	0.581
MAP4	CKAP5	9606.ENSP00000353375	9606.ENSP00000432768	0	0	0	0	0.068	0	0	0.628	0.639
MAPT	EEF1A2	9606.ENSP00000340820	9606.ENSP00000217182	0	0	0	0	0.163	0.515	0	0.081	0.595
MAPT	GAPDH	9606.ENSP00000340820	9606.ENSP00000229239	0	0	0	0	0	0.270	0	0.611	0.703
MAPT	TUBA4A	9606.ENSP00000340820	9606.ENSP00000248437	0	0	0	0	0.062	0.765	0.800	0.345	0.967
MAPT	TUBB4A	9606.ENSP00000340820	9606.ENSP00000264071	0	0	0	0	0.230	0.426	0.800	0.337	0.933
MAPT	SLC6A3	9606.ENSP00000340820	9606.ENSP00000270349	0	0	0	0	0	0.069	0	0.458	0.473
MAPT	SNCB	9606.ENSP00000340820	9606.ENSP00000308057	0	0	0	0	0.297	0	0	0.572	0.687
MAPT	HSPA5	9606.ENSP00000340820	9606.ENSP00000324173	0	0	0	0	0	0.499	0	0.244	0.605
MAPT	HDAC6	9606.ENSP00000340820	9606.ENSP00000334061	0	0	0	0	0	0.684	0	0.565	0.857
MAPT	SNCA	9606.ENSP00000340820	9606.ENSP00000338345	0	0	0	0	0.087	0.756	0	0.949	0.988
MAPT	TUBB	9606.ENSP00000340820	9606.ENSP00000339001	0	0	0	0	0.052	0.655	0.800	0.273	0.946
MAPT	EEF1A1	9606.ENSP00000340820	9606.ENSP00000339063	0	0	0	0	0.062	0.515	0	0.171	0.590
MAPT	MBP	9606.ENSP00000340820	9606.ENSP00000380958	0	0	0	0	0.109	0	0	0.459	0.497
MAPT	MAG	9606.ENSP00000340820	9606.ENSP00000376048	0	0	0	0	0.213	0.230	0	0.262	0.514
MAPT	DCTN2	9606.ENSP00000340820	9606.ENSP00000408910	0	0	0	0	0	0.522	0	0.108	0.555
MAPT	TPPP	9606.ENSP00000340820	9606.ENSP00000353785	0	0	0	0	0.231	0.182	0	0.393	0.584
MAPT	MAP2	9606.ENSP00000340820	9606.ENSP00000353508	0	0	0	0.712	0.210	0.592	0	0.712	0.732
MAPT	GFAP	9606.ENSP00000340820	9606.ENSP00000468500	0	0	0	0	0.308	0.526	0	0.567	0.845
MBP	GAPDH	9606.ENSP00000380958	9606.ENSP00000229239	0	0	0	0	0	0	0	0.562	0.562
MBP	SNCA	9606.ENSP00000380958	9606.ENSP00000338345	0	0	0	0	0.121	0	0	0.493	0.535
MBP	MAPT	9606.ENSP00000380958	9606.ENSP00000340820	0	0	0	0	0.109	0	0	0.459	0.497
MBP	MAP2	9606.ENSP00000380958	9606.ENSP00000353508	0	0	0	0	0.092	0	0	0.700	0.716
MBP	TPPP	9606.ENSP00000380958	9606.ENSP00000353785	0	0	0	0	0.230	0	0	0.596	0.676
MBP	MAG	9606.ENSP00000380958	9606.ENSP00000376048	0	0	0	0	0.325	0.213	0	0.898	0.941
MBP	GFAP	9606.ENSP00000380958	9606.ENSP00000468500	0	0	0	0	0.244	0	0	0.825	0.862
METRNL	TPPP	9606.ENSP00000315731	9606.ENSP00000353785	0	0	0	0	0	0	0	0.472	0.472
METRNL	PRRX2	9606.ENSP00000315731	9606.ENSP00000361547	0	0	0	0	0.076	0	0	0.481	0.500
PNMAL2	TPPP	9606.ENSP00000473036	9606.ENSP00000353785	0	0	0	0	0.349	0.546	0	0	0.692
PRRX2	FOXF2	9606.ENSP00000361547	9606.ENSP00000259806	0	0	0	0	0.130	0.078	0	0.625	0.673
PRRX2	METRNL	9606.ENSP00000361547	9606.ENSP00000315731	0	0	0	0	0.076	0	0	0.481	0.500
PRRX2	TPPP	9606.ENSP00000361547	9606.ENSP00000353785	0	0	0	0	0	0	0	0.461	0.461
SLC6A3	GFAP	9606.ENSP00000270349	9606.ENSP00000468500	0	0	0	0	0.063	0	0	0.450	0.462
SLC6A3	CLPTM1L	9606.ENSP00000270349	9606.ENSP00000313854	0	0	0	0	0.062	0	0	0.455	0.467
SLC6A3	TPPP	9606.ENSP00000270349	9606.ENSP00000353785	0	0	0	0	0	0.161	0	0.391	0.467
SLC6A3	MAPT	9606.ENSP00000270349	9606.ENSP00000340820	0	0	0	0	0	0.069	0	0.458	0.473
SLC6A3	SNCA	9606.ENSP00000270349	9606.ENSP00000338345	0	0	0	0	0.062	0.888	0.900	0.971	0.999
SLC9C2	ANKRD45	9606.ENSP00000356687	9606.ENSP00000331268	0	0.496	0	0	0	0	0	0	0.496
SLC9C2	TPPP	9606.ENSP00000356687	9606.ENSP00000353785	0	0	0	0	0	0.528	0	0	0.528
SLC9C2	SURF4	9606.ENSP00000356687	9606.ENSP00000361057	0	0	0	0	0.545	0.058	0	0.369	0.705
SNCA	GAPDH	9606.ENSP00000338345	9606.ENSP00000229239	0	0	0	0	0.062	0.280	0	0.935	0.952
SNCA	SLC6A3	9606.ENSP00000338345	9606.ENSP00000270349	0	0	0	0	0.062	0.888	0.900	0.971	0.999
SNCA	SNCB	9606.ENSP00000338345	9606.ENSP00000308057	0	0	0	0.949	0.144	0.525	0	0.970	0.597
SNCA	HSPA5	9606.ENSP00000338345	9606.ENSP00000324173	0	0	0	0	0	0.130	0.800	0.792	0.960
SNCA	HDAC6	9606.ENSP00000338345	9606.ENSP00000334061	0	0	0	0	0	0	0	0.462	0.462
SNCA	MAP2	9606.ENSP00000338345	9606.ENSP00000353508	0	0	0	0	0.098	0	0	0.465	0.497
SNCA	MBP	9606.ENSP00000338345	9606.ENSP00000380958	0	0	0	0	0.121	0	0	0.493	0.535
SNCA	GFAP	9606.ENSP00000338345	9606.ENSP00000468500	0	0	0	0	0.132	0	0	0.615	0.651
SNCA	MAPT	9606.ENSP00000338345	9606.ENSP00000340820	0	0	0	0	0.087	0.756	0	0.949	0.988
SNCA	TPPP	9606.ENSP00000338345	9606.ENSP00000353785	0	0	0	0	0.106	0.980	0	0.928	0.998
SNCB	HAPLN2	9606.ENSP00000308057	9606.ENSP00000255039	0	0	0	0	0.530	0	0	0.125	0.571
SNCB	TUBB4A	9606.ENSP00000308057	9606.ENSP00000264071	0	0	0	0	0.403	0.056	0	0.202	0.511
SNCB	CDK5R2	9606.ENSP00000308057	9606.ENSP00000304250	0	0	0	0	0.556	0	0	0.062	0.566
SNCB	GFAP	9606.ENSP00000308057	9606.ENSP00000468500	0	0	0	0	0.380	0	0	0.204	0.485
SNCB	MAG	9606.ENSP00000308057	9606.ENSP00000376048	0	0	0	0	0.531	0	0	0	0.531
SNCB	SNCA	9606.ENSP00000308057	9606.ENSP00000338345	0	0	0	0.949	0.144	0.525	0	0.970	0.597
SNCB	CPLX2	9606.ENSP00000308057	9606.ENSP00000352544	0	0	0	0	0.511	0	0	0.287	0.636
SNCB	MAPT	9606.ENSP00000308057	9606.ENSP00000340820	0	0	0	0	0.297	0	0	0.572	0.687
SNCB	TPPP	9606.ENSP00000308057	9606.ENSP00000353785	0	0	0	0	0.352	0.345	0	0.620	0.825
SNX17	TPPP	9606.ENSP00000233575	9606.ENSP00000353785	0	0	0	0	0	0	0	0.451	0.451
SUMF1	TPPP	9606.ENSP00000272902	9606.ENSP00000353785	0	0	0	0	0	0	0	0.486	0.485
SUMF1	ITPR1	9606.ENSP00000272902	9606.ENSP00000306253	0	0	0	0	0	0	0	0.651	0.651
SURF4	HSPA5	9606.ENSP00000361057	9606.ENSP00000324173	0	0	0	0	0.826	0.148	0	0.623	0.939
SURF4	ANKRD45	9606.ENSP00000361057	9606.ENSP00000331268	0	0	0	0	0.545	0.058	0	0.434	0.736
SURF4	TPPP	9606.ENSP00000361057	9606.ENSP00000353785	0	0	0	0	0	0	0	0.498	0.498
SURF4	SLC9C2	9606.ENSP00000361057	9606.ENSP00000356687	0	0	0	0	0.545	0.058	0	0.369	0.705
TPPP	CLIC5	9606.ENSP00000353785	9606.ENSP00000185206	0	0	0	0	0.075	0.499	0	0.042	0.517
TPPP	EEF1A2	9606.ENSP00000353785	9606.ENSP00000217182	0	0	0	0	0.199	0.938	0	0	0.948
TPPP	DCTN6	9606.ENSP00000353785	9606.ENSP00000221114	0	0	0	0	0	0	0	0.573	0.573
TPPP	GAPDHS	9606.ENSP00000353785	9606.ENSP00000222286	0	0	0	0	0	0.841	0	0	0.841
TPPP	GAPDH	9606.ENSP00000353785	9606.ENSP00000229239	0	0	0	0	0	0.951	0	0.273	0.963
TPPP	SNX17	9606.ENSP00000353785	9606.ENSP00000233575	0	0	0	0	0	0	0	0.451	0.451
TPPP	TUBA4A	9606.ENSP00000353785	9606.ENSP00000248437	0	0	0	0	0.062	0.941	0	0	0.942
TPPP	ACTR3C	9606.ENSP00000353785	9606.ENSP00000252071	0	0	0	0	0.062	0	0	0.681	0.687
TPPP	F12	9606.ENSP00000353785	9606.ENSP00000253496	0	0	0	0	0	0	0	0.725	0.725
TPPP	ACTR10	9606.ENSP00000353785	9606.ENSP00000254286	0	0	0	0	0.062	0	0	0.635	0.642
TPPP	HAPLN2	9606.ENSP00000353785	9606.ENSP00000255039	0	0	0	0	0.408	0	0	0.259	0.542
TPPP	ACTR3B	9606.ENSP00000353785	9606.ENSP00000256001	0	0	0	0	0.062	0	0	0.609	0.617
TPPP	GSAP	9606.ENSP00000353785	9606.ENSP00000257626	0	0	0	0	0	0	0	0.590	0.590
TPPP	FOXF2	9606.ENSP00000353785	9606.ENSP00000259806	0	0	0	0	0	0	0	0.644	0.644
TPPP	APH1B	9606.ENSP00000353785	9606.ENSP00000261879	0	0	0	0	0	0	0	0.452	0.452
TPPP	TUBB4A	9606.ENSP00000353785	9606.ENSP00000264071	0	0	0	0	0.289	0.211	0	0.137	0.474
TPPP	SLC6A3	9606.ENSP00000353785	9606.ENSP00000270349	0	0	0	0	0	0.161	0	0.391	0.467
TPPP	SUMF1	9606.ENSP00000353785	9606.ENSP00000272902	0	0	0	0	0	0	0	0.486	0.485
TPPP	ZDHHC11	9606.ENSP00000353785	9606.ENSP00000283441	0	0	0	0	0.090	0	0	0.465	0.492
TPPP	CLIC6	9606.ENSP00000353785	9606.ENSP00000290332	0	0	0	0	0	0.499	0	0.042	0.499
TPPP	FOXQ1	9606.ENSP00000353785	9606.ENSP00000296839	0	0	0	0	0	0	0	0.648	0.648
TPPP	C2orf27B	9606.ENSP00000353785	9606.ENSP00000304065	0	0	0	0	0	0.479	0	0	0.479
TPPP	CDK5R2	9606.ENSP00000353785	9606.ENSP00000304250	0	0	0	0	0.351	0	0	0.249	0.492
TPPP	ITPR1	9606.ENSP00000353785	9606.ENSP00000306253	0	0	0	0	0.098	0	0	0.431	0.464
TPPP	SNCB	9606.ENSP00000353785	9606.ENSP00000308057	0	0	0	0	0.352	0.345	0	0.620	0.825
TPPP	CLPTM1L	9606.ENSP00000353785	9606.ENSP00000313854	0	0	0	0	0.062	0	0	0.498	0.509
TPPP	METRNL	9606.ENSP00000353785	9606.ENSP00000315731	0	0	0	0	0	0	0	0.472	0.472
TPPP	HSPA5	9606.ENSP00000353785	9606.ENSP00000324173	0	0	0	0	0	0.941	0	0.132	0.946
TPPP	ANKRD45	9606.ENSP00000353785	9606.ENSP00000331268	0	0	0	0	0	0.528	0	0	0.528
TPPP	HDAC6	9606.ENSP00000353785	9606.ENSP00000334061	0	0	0	0	0	0.316	0	0.910	0.936
TPPP	SNCA	9606.ENSP00000353785	9606.ENSP00000338345	0	0	0	0	0.106	0.980	0	0.928	0.998
TPPP	TUBB	9606.ENSP00000353785	9606.ENSP00000339001	0	0	0	0	0.062	0.399	0	0.146	0.477
TPPP	EEF1A1	9606.ENSP00000353785	9606.ENSP00000339063	0	0	0	0	0.049	0.938	0	0.072	0.940
TPPP	MAPT	9606.ENSP00000353785	9606.ENSP00000340820	0	0	0	0	0.231	0.182	0	0.393	0.584
TPPP	CPLX2	9606.ENSP00000353785	9606.ENSP00000352544	0	0	0	0	0.341	0	0	0.216	0.461
TPPP	MAP4	9606.ENSP00000353785	9606.ENSP00000353375	0	0	0	0	0.069	0.130	0	0.525	0.581
TPPP	MAP2	9606.ENSP00000353785	9606.ENSP00000353508	0	0	0	0	0.193	0.130	0	0.351	0.505
TPPP	PRRX2	9606.ENSP00000353785	9606.ENSP00000361547	0	0	0	0	0	0	0	0.461	0.461
TPPP	MAG	9606.ENSP00000353785	9606.ENSP00000376048	0	0	0	0	0.361	0	0	0.193	0.462
TPPP	GFAP	9606.ENSP00000353785	9606.ENSP00000468500	0	0	0	0	0.307	0	0	0.287	0.485
TPPP	FOXC1	9606.ENSP00000353785	9606.ENSP00000370256	0	0	0	0	0	0	0	0.498	0.497
TPPP	SURF4	9606.ENSP00000353785	9606.ENSP00000361057	0	0	0	0	0	0	0	0.498	0.498
TPPP	CLIC2	9606.ENSP00000353785	9606.ENSP00000358460	0	0	0	0	0	0.499	0	0.042	0.499
TPPP	CLIC4	9606.ENSP00000353785	9606.ENSP00000363500	0	0	0	0	0	0.499	0	0.042	0.499
TPPP	SLC9C2	9606.ENSP00000353785	9606.ENSP00000356687	0	0	0	0	0	0.528	0	0	0.528
TPPP	HMGCL	9606.ENSP00000353785	9606.ENSP00000363614	0	0	0	0	0	0	0	0.578	0.578
TPPP	IL5RA	9606.ENSP00000353785	9606.ENSP00000412209	0	0	0	0	0	0	0	0.605	0.605
TPPP	MBP	9606.ENSP00000353785	9606.ENSP00000380958	0	0	0	0	0.230	0	0	0.596	0.676
TPPP	PNMAL2	9606.ENSP00000353785	9606.ENSP00000473036	0	0	0	0	0.349	0.546	0	0	0.692
TPPP	DCTN2	9606.ENSP00000353785	9606.ENSP00000408910	0	0	0	0	0	0	0	0.753	0.753
TPPP	CKAP5	9606.ENSP00000353785	9606.ENSP00000432768	0	0	0	0	0	0.788	0	0	0.788
TUBA4A	GAPDH	9606.ENSP00000248437	9606.ENSP00000229239	0	0	0	0	0.058	0.058	0	0.483	0.501
TUBA4A	EEF1A1	9606.ENSP00000248437	9606.ENSP00000339063	0	0	0	0	0.064	0.284	0	0.409	0.570
TUBA4A	CKAP5	9606.ENSP00000248437	9606.ENSP00000432768	0	0	0	0	0.053	0.559	0	0.313	0.688
TUBA4A	TUBB4A	9606.ENSP00000248437	9606.ENSP00000264071	0	0	0	0.917	0.186	0.505	0.800	0.457	0.915
TUBA4A	TPPP	9606.ENSP00000248437	9606.ENSP00000353785	0	0	0	0	0.062	0.941	0	0	0.942
TUBA4A	MAPT	9606.ENSP00000248437	9606.ENSP00000340820	0	0	0	0	0.062	0.765	0.800	0.345	0.967
TUBA4A	TUBB	9606.ENSP00000248437	9606.ENSP00000339001	0	0	0	0.920	0.186	0.855	0.800	0.750	0.975
TUBB	GAPDH	9606.ENSP00000339001	9606.ENSP00000229239	0	0	0	0	0.225	0.156	0	0.636	0.741
TUBB	TUBA4A	9606.ENSP00000339001	9606.ENSP00000248437	0	0	0	0.920	0.186	0.855	0.800	0.750	0.975
TUBB	HDAC6	9606.ENSP00000339001	9606.ENSP00000334061	0	0	0	0	0.062	0.687	0	0.116	0.718
TUBB	TPPP	9606.ENSP00000339001	9606.ENSP00000353785	0	0	0	0	0.062	0.399	0	0.146	0.477
TUBB	CKAP5	9606.ENSP00000339001	9606.ENSP00000432768	0	0	0	0	0.107	0.533	0	0.373	0.716
TUBB	EEF1A1	9606.ENSP00000339001	9606.ENSP00000339063	0	0	0	0	0.183	0.425	0	0.456	0.722
TUBB	MAPT	9606.ENSP00000339001	9606.ENSP00000340820	0	0	0	0	0.052	0.655	0.800	0.273	0.946
TUBB4A	GAPDH	9606.ENSP00000264071	9606.ENSP00000229239	0	0	0	0	0.063	0.071	0	0.575	0.598
TUBB4A	TUBA4A	9606.ENSP00000264071	9606.ENSP00000248437	0	0	0	0.917	0.186	0.505	0.800	0.457	0.915
TUBB4A	TPPP	9606.ENSP00000264071	9606.ENSP00000353785	0	0	0	0	0.289	0.211	0	0.137	0.474
TUBB4A	SNCB	9606.ENSP00000264071	9606.ENSP00000308057	0	0	0	0	0.403	0.056	0	0.202	0.511
TUBB4A	CKAP5	9606.ENSP00000264071	9606.ENSP00000432768	0	0	0	0	0.062	0.533	0	0.301	0.667
TUBB4A	MAPT	9606.ENSP00000264071	9606.ENSP00000340820	0	0	0	0	0.230	0.426	0.800	0.337	0.933
ZDHHC11	TPPP	9606.ENSP00000283441	9606.ENSP00000353785	0	0	0	0	0.090	0	0	0.465	0.492
