# Supplementary material for: The Sherpa hypothesis: Phenotype-Preserving Disordered Proteins stabilize the phenotypes of neurons and oligodendrocytes
Source: NPJ Syst Biol Appl. 2023 Jul 11;9:31. doi: 10.1038/s41540-023-00291-8 (PMC10336114; doi:10.1038/s41540-023-00291-8)
Supplement: Supplementary file 5 — Supplementary Table 3 [file 41540_2023_291_MOESM5_ESM.xlsx]

## Sheet: string_interactions_joined
#node1	node2	node1_string_id	node2_string_id	neighborhood_on_chromosome	gene_fusion	phylogenetic_cooccurrence	homology	coexpression	experimentally_determined_interaction	database_annotated	automated_textmining	combined_score
ABL1	SIRT1	9606.ENSP00000361423	9606.ENSP00000212015	0	0	0	0	0	0	0	0.454	0.455
ABL1	MAPK1	9606.ENSP00000361423	9606.ENSP00000215832	0	0	0	0.587	0.062	0.148	0	0.857	0.459
ABL1	STUB1	9606.ENSP00000361423	9606.ENSP00000219548	0	0	0	0	0	0.696	0	0.265	0.767
ABL1	GAPDH	9606.ENSP00000361423	9606.ENSP00000229239	0	0	0	0	0	0.065	0	0.474	0.487
ABL1	CAT	9606.ENSP00000361423	9606.ENSP00000241052	0.044	0	0	0	0	0.282	0	0.265	0.452
ABL1	YWHAH	9606.ENSP00000361423	9606.ENSP00000248975	0	0	0	0	0	0.722	0	0.123	0.745
ABL1	BLK	9606.ENSP00000361423	9606.ENSP00000259089	0	0	0	0.879	0	0	0.900	0.656	0.907
ABL1	EP300	9606.ENSP00000361423	9606.ENSP00000263253	0	0	0	0	0.062	0.332	0	0.398	0.590
ABL1	YWHAE	9606.ENSP00000361423	9606.ENSP00000264335	0	0	0	0	0	0.690	0	0.201	0.742
ABL1	TP53	9606.ENSP00000361423	9606.ENSP00000269305	0	0	0	0	0	0.470	0	0.981	0.990
ABL1	MEF2D	9606.ENSP00000361423	9606.ENSP00000271555	0	0	0	0	0.062	0.076	0.650	0.261	0.745
ABL1	EGFR	9606.ENSP00000361423	9606.ENSP00000275493	0	0	0	0.591	0.069	0.838	0	0.752	0.890
ABL1	NTRK2	9606.ENSP00000361423	9606.ENSP00000277120	0	0	0	0.638	0	0	0.800	0.671	0.847
ABL1	FBXW7	9606.ENSP00000361423	9606.ENSP00000281708	0	0	0	0	0.063	0.060	0	0.520	0.540
ABL1	APP	9606.ENSP00000361423	9606.ENSP00000284981	0	0	0	0	0.065	0.282	0	0.392	0.556
ABL1	HSP90B1	9606.ENSP00000361423	9606.ENSP00000299767	0	0	0	0	0	0.161	0	0.434	0.505
ABL1	BCL2L1	9606.ENSP00000361423	9606.ENSP00000302564	0	0	0	0	0	0.270	0	0.556	0.662
ABL1	HSPA4	9606.ENSP00000361423	9606.ENSP00000302961	0	0	0	0	0	0.531	0	0.696	0.852
ABL1	YWHAG	9606.ENSP00000361423	9606.ENSP00000306330	0	0	0	0	0.065	0.717	0	0.460	0.844
ABL1	CASP3	9606.ENSP00000361423	9606.ENSP00000311032	0	0	0	0	0	0.063	0	0.507	0.518
ABL1	HSP90AA1	9606.ENSP00000361423	9606.ENSP00000335153	0	0	0	0	0	0.829	0	0.856	0.974
ABL1	LCK	9606.ENSP00000361423	9606.ENSP00000337825	0	0	0	0.887	0	0	0.900	0.658	0.907
ABL1	SNCA	9606.ENSP00000361423	9606.ENSP00000338345	0	0	0	0	0	0.441	0	0.288	0.585
ABL1	CAV1	9606.ENSP00000361423	9606.ENSP00000339191	0	0	0	0	0.065	0.290	0	0.362	0.539
ABL1	MAPT	9606.ENSP00000361423	9606.ENSP00000340820	0	0	0	0	0.053	0.541	0	0.246	0.644
ABL1	FYN	9606.ENSP00000361423	9606.ENSP00000346671	0	0	0	0.880	0	0.115	0.900	0.693	0.915
ABL1	ACTB	9606.ENSP00000361423	9606.ENSP00000349960	0	0	0	0	0.053	0.078	0	0.628	0.647
ABL1	MTOR	9606.ENSP00000361423	9606.ENSP00000354558	0	0	0	0	0.090	0.317	0	0.416	0.606
ABL1	MT-ND1	9606.ENSP00000361423	9606.ENSP00000354687	0	0	0	0	0	0	0	0.642	0.642
ABL1	BECN1	9606.ENSP00000361423	9606.ENSP00000355231	0	0	0	0	0	0.062	0	0.642	0.650
ABL1	PARK2	9606.ENSP00000361423	9606.ENSP00000355865	0	0	0	0	0	0.501	0	0.336	0.655
ABL1	PSMA7	9606.ENSP00000361423	9606.ENSP00000359910	0	0	0	0	0	0.504	0	0.304	0.640
ABL1	HSP90AB1	9606.ENSP00000361423	9606.ENSP00000360609	0	0	0	0	0	0.237	0	0.693	0.756
ABL1	PTEN	9606.ENSP00000361423	9606.ENSP00000361021	0	0	0	0	0.062	0.111	0	0.606	0.643
ABL1	HSPA8	9606.ENSP00000361423	9606.ENSP00000432083	0	0	0	0	0	0.333	0	0.224	0.461
ABL1	SQSTM1	9606.ENSP00000361423	9606.ENSP00000374455	0	0	0	0	0	0.317	0	0.327	0.521
ABL1	PRKCD	9606.ENSP00000361423	9606.ENSP00000378217	0	0	0	0.567	0.063	0.327	0	0.969	0.618
ABL1	YWHAQ	9606.ENSP00000361423	9606.ENSP00000371267	0	0	0	0	0	0.690	0	0.686	0.899
ABL1	YES1	9606.ENSP00000361423	9606.ENSP00000462468	0	0	0	0.883	0	0	0.900	0.513	0.905
ABL1	FGR	9606.ENSP00000361423	9606.ENSP00000363117	0	0	0	0.883	0	0	0.900	0.626	0.907
ABL1	LYN	9606.ENSP00000361423	9606.ENSP00000428924	0	0	0	0.881	0	0	0.900	0.722	0.908
ABL1	MAPK8	9606.ENSP00000361423	9606.ENSP00000378974	0	0	0	0.580	0	0.101	0.900	0.344	0.918
ABL1	CDK5	9606.ENSP00000361423	9606.ENSP00000419782	0	0	0	0.660	0	0.225	0.900	0.727	0.938
ABL1	HCK	9606.ENSP00000361423	9606.ENSP00000444986	0	0	0	0.881	0	0.486	0.900	0.865	0.951
ABL1	SRC	9606.ENSP00000361423	9606.ENSP00000362680	0	0	0	0.882	0.067	0.675	0.900	0.861	0.970
ACHE	PSMA4	9606.ENSP00000303211	9606.ENSP00000044462	0	0	0	0	0	0	0	0.505	0.505
ACHE	CAT	9606.ENSP00000303211	9606.ENSP00000241052	0	0	0	0	0.049	0	0	0.674	0.677
ACHE	APOE	9606.ENSP00000303211	9606.ENSP00000252486	0	0	0	0	0.088	0	0	0.701	0.715
ACHE	SYP	9606.ENSP00000303211	9606.ENSP00000263233	0	0	0	0	0.111	0	0	0.516	0.552
ACHE	TYR	9606.ENSP00000303211	9606.ENSP00000263321	0	0	0	0	0	0	0	0.468	0.468
ACHE	IL1B	9606.ENSP00000303211	9606.ENSP00000263341	0	0	0	0	0	0	0	0.508	0.508
ACHE	CALB1	9606.ENSP00000303211	9606.ENSP00000265431	0	0	0	0	0.062	0	0	0.595	0.603
ACHE	SLC6A3	9606.ENSP00000303211	9606.ENSP00000270349	0	0	0	0	0.062	0	0	0.442	0.454
ACHE	APP	9606.ENSP00000303211	9606.ENSP00000284981	0	0	0	0	0.092	0.801	0	0.759	0.952
ACHE	ALB	9606.ENSP00000303211	9606.ENSP00000295897	0	0	0	0	0.062	0	0	0.809	0.814
ACHE	CAV1	9606.ENSP00000303211	9606.ENSP00000339191	0	0	0	0	0	0	0	0.451	0.451
ACHE	DRD2	9606.ENSP00000303211	9606.ENSP00000354859	0	0	0	0	0.096	0	0	0.417	0.451
ACHE	PREP	9606.ENSP00000303211	9606.ENSP00000358106	0	0	0	0	0	0	0	0.458	0.457
ACHE	AKT1	9606.ENSP00000303211	9606.ENSP00000451828	0	0	0	0	0.048	0.062	0	0.449	0.465
ACHE	INS	9606.ENSP00000303211	9606.ENSP00000380432	0	0	0	0	0	0	0	0.469	0.469
ACHE	DLG4	9606.ENSP00000303211	9606.ENSP00000382428	0	0	0	0	0.108	0.105	0	0.400	0.480
ACHE	CHRNA3	9606.ENSP00000303211	9606.ENSP00000315602	0	0	0	0	0.062	0	0	0.491	0.502
ACHE	CREB1	9606.ENSP00000303211	9606.ENSP00000387699	0	0	0	0	0	0	0	0.515	0.515
ACHE	CALCA	9606.ENSP00000303211	9606.ENSP00000331746	0	0	0	0	0	0	0	0.519	0.519
ACHE	TNF	9606.ENSP00000303211	9606.ENSP00000398698	0	0	0	0	0	0	0	0.521	0.521
ACHE	SNCA	9606.ENSP00000303211	9606.ENSP00000338345	0	0	0	0	0.084	0	0	0.503	0.526
ACHE	CASP3	9606.ENSP00000303211	9606.ENSP00000311032	0	0	0	0	0	0	0	0.530	0.530
ACHE	IL6	9606.ENSP00000303211	9606.ENSP00000385675	0	0	0	0	0	0	0	0.536	0.536
ACHE	MAPT	9606.ENSP00000303211	9606.ENSP00000340820	0	0	0	0	0.096	0	0	0.557	0.582
ACHE	MAOA	9606.ENSP00000303211	9606.ENSP00000340684	0.047	0	0	0	0.096	0	0	0.603	0.628
ACHE	BDNF	9606.ENSP00000303211	9606.ENSP00000414303	0	0	0	0	0.052	0	0	0.661	0.664
ACHE	NGF	9606.ENSP00000303211	9606.ENSP00000358525	0	0	0	0	0	0	0	0.679	0.679
ACHE	MAOB	9606.ENSP00000303211	9606.ENSP00000367309	0.047	0	0	0	0.107	0	0	0.662	0.687
ACHE	TH	9606.ENSP00000303211	9606.ENSP00000370571	0	0	0	0	0.062	0	0	0.688	0.694
ACHE	BACE1	9606.ENSP00000303211	9606.ENSP00000318585	0	0	0	0	0.063	0	0	0.687	0.695
ACHE	PSEN1	9606.ENSP00000303211	9606.ENSP00000326366	0	0	0	0	0	0	0	0.843	0.844
ACMSD	FGF20	9606.ENSP00000348459	9606.ENSP00000180166	0	0	0	0	0	0	0	0.558	0.558
ACMSD	STX1B	9606.ENSP00000348459	9606.ENSP00000215095	0	0	0	0	0	0	0	0.602	0.602
ACMSD	CCDC62	9606.ENSP00000348459	9606.ENSP00000253079	0	0	0	0	0	0	0	0.804	0.804
ACMSD	TMEM175	9606.ENSP00000348459	9606.ENSP00000264771	0	0	0	0	0	0	0	0.514	0.514
ACMSD	MCCC1	9606.ENSP00000348459	9606.ENSP00000265594	0.046	0	0	0	0.062	0	0	0.867	0.871
ACMSD	DGKQ	9606.ENSP00000348459	9606.ENSP00000273814	0	0	0	0	0	0	0	0.541	0.541
ACMSD	LRRK2	9606.ENSP00000348459	9606.ENSP00000298910	0.048	0	0	0	0	0	0	0.548	0.551
ACMSD	GAK	9606.ENSP00000348459	9606.ENSP00000314499	0.042	0	0	0	0	0	0	0.692	0.693
ACMSD	GBA	9606.ENSP00000348459	9606.ENSP00000314508	0	0	0	0	0	0	0	0.504	0.504
ACMSD	RIT2	9606.ENSP00000348459	9606.ENSP00000321805	0.042	0	0	0	0	0	0	0.554	0.555
ACMSD	SNCA	9606.ENSP00000348459	9606.ENSP00000338345	0	0	0	0	0	0	0	0.501	0.501
ACMSD	MAPT	9606.ENSP00000348459	9606.ENSP00000340820	0	0	0	0	0	0	0	0.504	0.504
ACMSD	STK39	9606.ENSP00000348459	9606.ENSP00000348278	0	0	0	0	0	0	0	0.683	0.683
ACMSD	PARK7	9606.ENSP00000348459	9606.ENSP00000418770	0.261	0	0	0	0	0	0	0.338	0.489
ACMSD	SYT12	9606.ENSP00000348459	9606.ENSP00000377520	0	0	0	0	0	0	0	0.681	0.681
ACMSD	SYT11	9606.ENSP00000348459	9606.ENSP00000357307	0	0	0	0	0	0	0	0.689	0.689
ACTB	GRN	9606.ENSP00000349960	9606.ENSP00000053867	0	0	0	0	0.141	0.148	0	0.318	0.457
ACTB	SIRT1	9606.ENSP00000349960	9606.ENSP00000212015	0	0	0	0	0.062	0.092	0	0.725	0.745
ACTB	MAPK1	9606.ENSP00000349960	9606.ENSP00000215832	0	0	0	0	0.049	0.064	0	0.607	0.620
ACTB	HMOX1	9606.ENSP00000349960	9606.ENSP00000216117	0	0	0	0	0	0	0	0.747	0.747
ACTB	PSMA3	9606.ENSP00000349960	9606.ENSP00000216455	0	0	0	0	0.062	0.505	0	0.188	0.591
ACTB	EEF1A2	9606.ENSP00000349960	9606.ENSP00000217182	0	0	0	0	0.185	0.420	0	0.563	0.776
ACTB	STUB1	9606.ENSP00000349960	9606.ENSP00000219548	0	0	0	0	0	0.270	0	0.544	0.653
ACTB	DCTN6	9606.ENSP00000349960	9606.ENSP00000221114	0	0	0	0	0	0.862	0	0.104	0.871
ACTB	GAPDHS	9606.ENSP00000349960	9606.ENSP00000222286	0	0	0	0	0.093	0.140	0	0.536	0.607
ACTB	GAPDH	9606.ENSP00000349960	9606.ENSP00000229239	0	0	0	0	0.344	0.382	0	0.938	0.972
ACTB	SKP1	9606.ENSP00000349960	9606.ENSP00000231487	0	0	0	0	0.062	0.058	0	0.432	0.455
ACTB	MFN2	9606.ENSP00000349960	9606.ENSP00000235329	0	0	0	0	0.062	0.067	0	0.543	0.565
ACTB	CTSD	9606.ENSP00000349960	9606.ENSP00000236671	0	0	0	0	0.099	0.057	0	0.543	0.578
ACTB	APOA1	9606.ENSP00000349960	9606.ENSP00000236850	0	0	0	0	0	0	0	0.485	0.485
ACTB	TARDBP	9606.ENSP00000349960	9606.ENSP00000240185	0	0	0	0	0	0.270	0	0.279	0.451
ACTB	CAT	9606.ENSP00000349960	9606.ENSP00000241052	0	0	0	0	0.062	0.089	0	0.739	0.757
ACTB	CANX	9606.ENSP00000349960	9606.ENSP00000247461	0	0	0	0	0.079	0	0	0.708	0.720
ACTB	TUBA4A	9606.ENSP00000349960	9606.ENSP00000248437	0	0	0	0	0.062	0.149	0.300	0.456	0.655
ACTB	HSPB1	9606.ENSP00000349960	9606.ENSP00000248553	0	0	0	0	0.062	0.061	0	0.611	0.628
ACTB	SIRT2	9606.ENSP00000349960	9606.ENSP00000249396	0	0	0	0	0.062	0.057	0	0.460	0.480
ACTB	ACTR3C	9606.ENSP00000349960	9606.ENSP00000252071	0	0	0	0.836	0.062	0.361	0.800	0.472	0.879
ACTB	APOE	9606.ENSP00000349960	9606.ENSP00000252486	0	0	0	0	0.049	0.116	0	0.621	0.654
ACTB	FUS	9606.ENSP00000349960	9606.ENSP00000254108	0	0	0	0	0.056	0.270	0	0.297	0.473
ACTB	ACTR10	9606.ENSP00000349960	9606.ENSP00000254286	0	0	0	0.707	0.101	0.862	0	0.224	0.878
ACTB	SNAP25	9606.ENSP00000349960	9606.ENSP00000254976	0	0	0	0	0.062	0	0	0.488	0.499
ACTB	ACTR3B	9606.ENSP00000349960	9606.ENSP00000256001	0	0	0	0.876	0.062	0.361	0.800	0.334	0.874
ACTB	TLR2	9606.ENSP00000349960	9606.ENSP00000260010	0	0	0	0	0	0.122	0	0.668	0.696
ACTB	MAPK3	9606.ENSP00000349960	9606.ENSP00000263025	0	0	0	0	0	0.064	0	0.887	0.890
ACTB	PLD2	9606.ENSP00000349960	9606.ENSP00000263088	0	0	0	0	0.062	0.284	0	0.267	0.465
ACTB	SYP	9606.ENSP00000349960	9606.ENSP00000263233	0	0	0	0	0	0.057	0	0.664	0.670
ACTB	EP300	9606.ENSP00000349960	9606.ENSP00000263253	0	0	0	0	0	0.239	0.650	0.521	0.861
ACTB	TYR	9606.ENSP00000349960	9606.ENSP00000263321	0	0	0	0	0	0	0	0.479	0.479
ACTB	IL1B	9606.ENSP00000349960	9606.ENSP00000263341	0	0	0	0	0	0	0	0.856	0.856
ACTB	TUBB4A	9606.ENSP00000349960	9606.ENSP00000264071	0	0	0	0	0.085	0.166	0.300	0.456	0.670
ACTB	YWHAE	9606.ENSP00000349960	9606.ENSP00000264335	0	0	0	0	0.095	0.103	0	0.396	0.467
ACTB	PPARGC1A	9606.ENSP00000349960	9606.ENSP00000264867	0	0	0	0	0	0	0	0.712	0.712
ACTB	RAB7A	9606.ENSP00000349960	9606.ENSP00000265062	0	0	0	0	0.132	0.149	0	0.562	0.649
ACTB	VDAC1	9606.ENSP00000349960	9606.ENSP00000265333	0	0	0	0	0.065	0.143	0	0.619	0.668
ACTB	CALB1	9606.ENSP00000349960	9606.ENSP00000265431	0	0	0	0	0.053	0.153	0	0.461	0.530
ACTB	GABARAPL1	9606.ENSP00000349960	9606.ENSP00000266458	0	0	0	0	0.065	0.053	0	0.447	0.468
ACTB	MAP1LC3B	9606.ENSP00000349960	9606.ENSP00000268607	0	0	0	0	0.065	0.094	0	0.792	0.808
ACTB	TP53	9606.ENSP00000349960	9606.ENSP00000269305	0	0	0	0	0.062	0.128	0	0.881	0.894
ACTB	SOD1	9606.ENSP00000349960	9606.ENSP00000270142	0	0	0	0	0	0.129	0	0.631	0.665
ACTB	RPS27A	9606.ENSP00000349960	9606.ENSP00000272317	0	0.005	0	0	0.063	0.168	0	0.395	0.488
ACTB	RAB5A	9606.ENSP00000349960	9606.ENSP00000273047	0	0	0	0	0.086	0.058	0	0.506	0.537
ACTB	EGFR	9606.ENSP00000349960	9606.ENSP00000275493	0	0	0	0	0	0.415	0	0.766	0.857
ACTB	NTRK2	9606.ENSP00000349960	9606.ENSP00000277120	0	0	0	0	0.053	0.078	0	0.579	0.600
ACTB	SLC1A2	9606.ENSP00000349960	9606.ENSP00000278379	0	0	0	0	0	0	0	0.502	0.502
ACTB	THY1	9606.ENSP00000349960	9606.ENSP00000284240	0	0	0	0	0	0	0	0.647	0.647
ACTB	UCHL1	9606.ENSP00000349960	9606.ENSP00000284440	0	0	0	0	0.049	0	0	0.476	0.480
ACTB	APP	9606.ENSP00000349960	9606.ENSP00000284981	0	0	0	0	0.063	0.299	0	0.688	0.777
ACTB	CALM3	9606.ENSP00000349960	9606.ENSP00000291295	0	0	0	0	0.053	0.247	0	0.347	0.494
ACTB	S100B	9606.ENSP00000349960	9606.ENSP00000291700	0	0	0	0	0	0	0	0.518	0.518
ACTB	BAX	9606.ENSP00000349960	9606.ENSP00000293288	0	0	0	0	0.066	0.056	0	0.606	0.622
ACTB	ALB	9606.ENSP00000349960	9606.ENSP00000295897	0	0	0	0	0	0.155	0	0.908	0.919
ACTB	SYN1	9606.ENSP00000349960	9606.ENSP00000295987	0	0	0	0	0	0.102	0	0.553	0.582
ACTB	MAP1B	9606.ENSP00000349960	9606.ENSP00000296755	0	0	0	0	0	0.213	0	0.352	0.468
ACTB	HSPA9	9606.ENSP00000349960	9606.ENSP00000297185	0	0	0	0	0.062	0.182	0	0.480	0.567
ACTB	PRDX3	9606.ENSP00000349960	9606.ENSP00000298510	0	0	0	0	0.062	0.154	0	0.381	0.466
ACTB	LRRK2	9606.ENSP00000349960	9606.ENSP00000298910	0	0	0	0	0.062	0.457	0	0.640	0.801
ACTB	NDUFB8	9606.ENSP00000349960	9606.ENSP00000299166	0	0	0	0	0.045	0	0	0.470	0.472
ACTB	HSP90B1	9606.ENSP00000349960	9606.ENSP00000299767	0	0	0	0	0.062	0.112	0	0.543	0.586
ACTB	HSPB2	9606.ENSP00000349960	9606.ENSP00000302476	0	0	0	0	0.062	0.208	0	0.575	0.657
ACTB	BCL2L1	9606.ENSP00000349960	9606.ENSP00000302564	0	0	0	0	0.052	0.069	0	0.798	0.807
ACTB	HSPA4	9606.ENSP00000349960	9606.ENSP00000302961	0	0	0	0	0.052	0.111	0	0.718	0.741
ACTB	HSPB3	9606.ENSP00000349960	9606.ENSP00000303394	0	0	0	0	0.063	0.061	0	0.647	0.662
ACTB	UBB	9606.ENSP00000349960	9606.ENSP00000304697	0	0.002	0	0	0.160	0.144	0	0.366	0.504
ACTB	ITPR1	9606.ENSP00000349960	9606.ENSP00000306253	0	0	0	0	0.068	0.071	0	0.440	0.473
ACTB	YWHAG	9606.ENSP00000349960	9606.ENSP00000306330	0	0	0	0	0.135	0.103	0	0.365	0.464
ACTB	KIF5B	9606.ENSP00000349960	9606.ENSP00000307078	0	0	0	0	0.049	0.088	0	0.419	0.452
ACTB	CYCS	9606.ENSP00000349960	9606.ENSP00000307786	0	0	0	0	0.063	0	0	0.776	0.781
ACTB	CASP3	9606.ENSP00000349960	9606.ENSP00000311032	0	0	0	0	0.052	0.156	0.800	0.910	0.983
ACTB	NEFH	9606.ENSP00000349960	9606.ENSP00000311997	0	0	0	0	0.049	0	0	0.445	0.450
ACTB	NCL	9606.ENSP00000349960	9606.ENSP00000318195	0	0	0	0	0.085	0.110	0	0.488	0.548
ACTB	BACE1	9606.ENSP00000349960	9606.ENSP00000318585	0	0	0	0	0	0.057	0	0.593	0.599
ACTB	TUBB3	9606.ENSP00000349960	9606.ENSP00000320295	0	0	0	0	0.085	0.158	0	0.539	0.614
ACTB	HSPA5	9606.ENSP00000349960	9606.ENSP00000324173	0	0	0	0	0.064	0.225	0	0.762	0.813
ACTB	GSK3B	9606.ENSP00000349960	9606.ENSP00000324806	0	0	0	0	0.064	0.078	0.900	0.634	0.964
ACTB	PSEN1	9606.ENSP00000349960	9606.ENSP00000326366	0	0	0	0	0	0	0	0.585	0.585
ACTB	P4HB	9606.ENSP00000349960	9606.ENSP00000327801	0	0	0	0	0.111	0.264	0	0.897	0.927
ACTB	LAMP1	9606.ENSP00000349960	9606.ENSP00000333298	0	0	0	0	0	0.062	0	0.666	0.673
ACTB	HDAC6	9606.ENSP00000349960	9606.ENSP00000334061	0	0	0	0	0.049	0.540	0	0.495	0.760
ACTB	HSP90AA1	9606.ENSP00000349960	9606.ENSP00000335153	0	0	0	0	0.072	0.210	0	0.918	0.935
ACTB	TUBA1B	9606.ENSP00000349960	9606.ENSP00000336799	0	0	0	0	0.148	0.149	0	0.458	0.573
ACTB	NLRP3	9606.ENSP00000349960	9606.ENSP00000337383	0	0	0	0	0.053	0	0	0.656	0.660
ACTB	LCK	9606.ENSP00000349960	9606.ENSP00000337825	0	0	0	0	0.053	0.110	0	0.542	0.580
ACTB	SNCA	9606.ENSP00000349960	9606.ENSP00000338345	0	0	0	0	0	0.317	0	0.563	0.688
ACTB	TUBB	9606.ENSP00000349960	9606.ENSP00000339001	0	0	0	0	0.147	0.195	0	0.569	0.678
ACTB	EEF1A1	9606.ENSP00000349960	9606.ENSP00000339063	0	0	0	0	0.291	0.692	0	0.670	0.921
ACTB	CAV1	9606.ENSP00000349960	9606.ENSP00000339191	0	0	0	0	0.052	0.502	0	0.609	0.800
ACTB	MAPT	9606.ENSP00000349960	9606.ENSP00000340820	0	0	0	0	0.062	0.870	0	0.537	0.938
ACTB	HMGB1	9606.ENSP00000349960	9606.ENSP00000345347	0	0	0	0	0.062	0.139	0.900	0.577	0.961
ACTB	CTSB	9606.ENSP00000349960	9606.ENSP00000345672	0	0	0	0	0.062	0	0	0.538	0.548
ACTB	ATG7	9606.ENSP00000349960	9606.ENSP00000346437	0	0	0	0	0.055	0.079	0	0.654	0.672
ACTB	FYN	9606.ENSP00000349960	9606.ENSP00000346671	0	0	0	0	0.053	0.078	0	0.614	0.634
ACTB	HTT	9606.ENSP00000349960	9606.ENSP00000347184	0	0	0	0	0.062	0.044	0	0.492	0.505
ACTB	CALM1	9606.ENSP00000349960	9606.ENSP00000349467	0	0	0	0	0.062	0.247	0	0.366	0.513
ACTB	MT-ND1	9606.ENSP00000349960	9606.ENSP00000354687	0	0	0	0	0.062	0	0	0.455	0.467
ACTB	CAPN1	9606.ENSP00000349960	9606.ENSP00000431984	0	0	0	0	0.092	0.057	0	0.434	0.473
ACTB	TFEB	9606.ENSP00000349960	9606.ENSP00000351742	0	0	0	0	0	0.057	0	0.465	0.474
ACTB	PARK7	9606.ENSP00000349960	9606.ENSP00000418770	0	0	0	0	0.060	0.116	0	0.425	0.481
ACTB	PINK1	9606.ENSP00000349960	9606.ENSP00000364204	0	0	0	0	0	0	0	0.483	0.483
ACTB	AQP4	9606.ENSP00000349960	9606.ENSP00000372654	0	0	0	0	0.063	0	0	0.472	0.484
ACTB	NEFL	9606.ENSP00000349960	9606.ENSP00000482169	0	0	0	0	0.049	0	0	0.481	0.485
ACTB	PSMD14	9606.ENSP00000349960	9606.ENSP00000386541	0	0	0	0	0	0.400	0	0.195	0.497
ACTB	SCGN	9606.ENSP00000349960	9606.ENSP00000367197	0	0	0	0	0.053	0.153	0	0.423	0.498
ACTB	EIF4G1	9606.ENSP00000349960	9606.ENSP00000416255	0	0	0	0	0.081	0.062	0	0.466	0.500
ACTB	TLR1	9606.ENSP00000349960	9606.ENSP00000354932	0	0	0	0	0	0.122	0	0.460	0.505
ACTB	RAB7B	9606.ENSP00000349960	9606.ENSP00000479762	0	0	0	0	0	0.065	0	0.492	0.505
ACTB	SIRT3	9606.ENSP00000349960	9606.ENSP00000372191	0	0	0	0	0.062	0.057	0	0.518	0.536
ACTB	SYK	9606.ENSP00000349960	9606.ENSP00000364907	0	0	0	0	0.053	0.078	0	0.524	0.548
ACTB	CDK5	9606.ENSP00000349960	9606.ENSP00000419782	0	0	0	0	0	0	0	0.548	0.548
ACTB	GDNF	9606.ENSP00000349960	9606.ENSP00000409007	0	0	0	0	0	0	0	0.556	0.556
ACTB	LAMP2	9606.ENSP00000349960	9606.ENSP00000408411	0	0	0	0	0	0.062	0	0.552	0.561
ACTB	PSMC6	9606.ENSP00000349960	9606.ENSP00000401802	0	0	0	0	0.062	0.140	0	0.506	0.566
ACTB	LYN	9606.ENSP00000349960	9606.ENSP00000428924	0	0	0	0	0.053	0.243	0	0.458	0.578
ACTB	VCP	9606.ENSP00000349960	9606.ENSP00000351777	0	0	0	0	0.101	0.202	0	0.468	0.585
ACTB	HSPA1A	9606.ENSP00000349960	9606.ENSP00000364802	0	0	0	0	0.062	0.184	0	0.512	0.594
ACTB	ENSP00000451560	9606.ENSP00000349960	9606.ENSP00000451560	0	0	0	0	0.085	0.158	0	0.538	0.613
ACTB	PRNP	9606.ENSP00000349960	9606.ENSP00000368752	0	0	0	0	0	0	0	0.615	0.616
ACTB	PARK2	9606.ENSP00000349960	9606.ENSP00000355865	0	0	0	0	0	0.354	0	0.432	0.618
ACTB	DNM1L	9606.ENSP00000349960	9606.ENSP00000449089	0	0	0	0	0.062	0.139	0	0.567	0.620
ACTB	HCK	9606.ENSP00000349960	9606.ENSP00000444986	0	0	0	0	0.062	0.482	0	0.303	0.632
ACTB	DNMT1	9606.ENSP00000349960	9606.ENSP00000352516	0	0	0	0	0.062	0	0	0.629	0.637
ACTB	TH	9606.ENSP00000349960	9606.ENSP00000370571	0	0	0	0	0	0	0	0.641	0.641
ACTB	MBP	9606.ENSP00000349960	9606.ENSP00000380958	0	0	0	0	0	0	0	0.641	0.641
ACTB	TOMM20	9606.ENSP00000349960	9606.ENSP00000355566	0	0	0	0	0.062	0	0	0.635	0.643
ACTB	ABL1	9606.ENSP00000349960	9606.ENSP00000361423	0	0	0	0	0.053	0.078	0	0.628	0.647
ACTB	NGF	9606.ENSP00000349960	9606.ENSP00000358525	0	0	0	0	0	0	0	0.656	0.656
ACTB	PRKCD	9606.ENSP00000349960	9606.ENSP00000378217	0	0	0	0	0.062	0.263	0	0.553	0.664
ACTB	MAPK8	9606.ENSP00000349960	9606.ENSP00000378974	0	0	0	0	0	0	0	0.701	0.701
ACTB	MAP1LC3A	9606.ENSP00000349960	9606.ENSP00000363970	0	0	0	0	0.065	0.116	0	0.671	0.704
ACTB	SQSTM1	9606.ENSP00000349960	9606.ENSP00000374455	0	0	0	0	0	0	0	0.713	0.713
ACTB	CREB1	9606.ENSP00000349960	9606.ENSP00000387699	0	0	0	0	0	0	0	0.717	0.717
ACTB	HSP90AB1	9606.ENSP00000349960	9606.ENSP00000360609	0	0	0	0	0.117	0.210	0	0.637	0.725
ACTB	HSPA8	9606.ENSP00000349960	9606.ENSP00000432083	0	0	0	0	0.098	0.247	0	0.632	0.728
ACTB	RBFOX3	9606.ENSP00000349960	9606.ENSP00000463653	0	0	0	0	0.049	0	0	0.732	0.734
ACTB	ITGAM	9606.ENSP00000349960	9606.ENSP00000441691	0	0	0	0	0	0	0	0.735	0.735
ACTB	AIF1	9606.ENSP00000349960	9606.ENSP00000365227	0	0	0	0	0.053	0.153	0	0.698	0.736
ACTB	PTEN	9606.ENSP00000349960	9606.ENSP00000361021	0	0	0	0	0	0	0	0.737	0.737
ACTB	BDNF	9606.ENSP00000349960	9606.ENSP00000414303	0	0	0	0	0	0	0	0.739	0.739
ACTB	UBC	9606.ENSP00000349960	9606.ENSP00000441543	0	0	0	0	0.339	0.144	0	0.591	0.748
ACTB	GFAP	9606.ENSP00000349960	9606.ENSP00000468500	0	0	0	0	0.049	0	0	0.751	0.753
ACTB	ATG5	9606.ENSP00000349960	9606.ENSP00000358072	0	0	0	0	0	0.160	0	0.730	0.764
ACTB	TLR4	9606.ENSP00000349960	9606.ENSP00000363089	0	0	0	0	0	0.122	0	0.750	0.771
ACTB	BECN1	9606.ENSP00000349960	9606.ENSP00000355231	0	0	0	0	0	0	0	0.772	0.772
ACTB	CD44	9606.ENSP00000349960	9606.ENSP00000398632	0	0	0	0	0.062	0	0	0.767	0.772
ACTB	CLIC4	9606.ENSP00000349960	9606.ENSP00000363500	0	0	0	0	0	0.300	0	0.692	0.775
ACTB	DLG4	9606.ENSP00000349960	9606.ENSP00000382428	0	0	0	0	0	0.212	0	0.726	0.776
ACTB	MAP2	9606.ENSP00000349960	9606.ENSP00000353508	0	0	0	0	0.056	0.473	0	0.603	0.785
ACTB	PPIA	9606.ENSP00000349960	9606.ENSP00000419425	0	0	0	0	0.121	0.284	0	0.689	0.787
ACTB	MTOR	9606.ENSP00000349960	9606.ENSP00000354558	0	0	0	0	0.042	0.153	0	0.760	0.789
ACTB	HIST2H3PS2	9606.ENSP00000349960	9606.ENSP00000476960	0	0.001	0	0	0.049	0.143	0	0.770	0.797
ACTB	B2M	9606.ENSP00000349960	9606.ENSP00000452780	0	0	0	0	0	0	0	0.802	0.802
ACTB	SRC	9606.ENSP00000349960	9606.ENSP00000362680	0	0	0	0	0.053	0.193	0	0.786	0.823
ACTB	INS	9606.ENSP00000349960	9606.ENSP00000380432	0	0	0	0	0	0	0	0.823	0.823
ACTB	HSPD1	9606.ENSP00000349960	9606.ENSP00000373620	0	0	0	0	0.062	0.132	0	0.841	0.859
ACTB	IL6	9606.ENSP00000349960	9606.ENSP00000385675	0	0	0	0	0	0	0	0.863	0.863
ACTB	TNF	9606.ENSP00000349960	9606.ENSP00000398698	0	0	0	0	0	0.143	0	0.857	0.872
ACTB	GSN	9606.ENSP00000349960	9606.ENSP00000362924	0	0	0	0	0.062	0.719	0	0.560	0.874
ACTB	DCTN2	9606.ENSP00000349960	9606.ENSP00000408910	0	0	0	0	0.049	0.862	0	0.199	0.886
ACTB	AKT1	9606.ENSP00000349960	9606.ENSP00000451828	0	0	0	0	0.062	0.298	0	0.906	0.933
ACTR10	DCTN6	9606.ENSP00000254286	9606.ENSP00000221114	0	0	0	0	0.120	0.984	0.800	0.841	0.999
ACTR10	ACTR3C	9606.ENSP00000254286	9606.ENSP00000252071	0	0	0	0	0	0.248	0	0.560	0.655
ACTR10	DNM1L	9606.ENSP00000254286	9606.ENSP00000449089	0	0	0	0	0.096	0.076	0	0.441	0.493
ACTR10	KLC4	9606.ENSP00000254286	9606.ENSP00000259708	0	0	0	0	0	0.058	0.600	0.071	0.619
ACTR10	SOD1	9606.ENSP00000254286	9606.ENSP00000270142	0	0	0	0	0.084	0	0.600	0.072	0.630
ACTR10	TPPP	9606.ENSP00000254286	9606.ENSP00000353785	0	0	0	0	0.062	0	0	0.635	0.642
ACTR10	KIF5B	9606.ENSP00000254286	9606.ENSP00000307078	0	0	0	0	0.049	0.088	0.600	0.114	0.651
ACTR10	KIF5A	9606.ENSP00000254286	9606.ENSP00000408979	0	0	0	0	0.049	0.088	0.600	0.114	0.651
ACTR10	KLC3	9606.ENSP00000254286	9606.ENSP00000375810	0	0	0	0	0	0.058	0.600	0.167	0.658
ACTR10	KLC1	9606.ENSP00000254286	9606.ENSP00000414982	0	0	0	0	0	0.058	0.600	0.177	0.663
ACTR10	KLC2	9606.ENSP00000254286	9606.ENSP00000399403	0	0	0	0	0	0.058	0.600	0.181	0.664
ACTR10	EPB42	9606.ENSP00000254286	9606.ENSP00000300215	0	0	0	0	0	0	0	0.694	0.694
ACTR10	ACTB	9606.ENSP00000254286	9606.ENSP00000349960	0	0	0	0.707	0.101	0.862	0	0.224	0.878
ACTR10	HSP90AB1	9606.ENSP00000254286	9606.ENSP00000360609	0	0	0	0	0.062	0.146	0.900	0.107	0.918
ACTR10	HSP90AA1	9606.ENSP00000254286	9606.ENSP00000335153	0	0	0	0	0.119	0.146	0.900	0.107	0.923
ACTR10	DCTN2	9606.ENSP00000254286	9606.ENSP00000408910	0	0	0	0	0.121	0.997	0.800	0.803	0.999
ACTR3B	DCTN6	9606.ENSP00000256001	9606.ENSP00000221114	0	0	0	0	0	0.213	0	0.648	0.711
ACTR3B	ACTR3C	9606.ENSP00000256001	9606.ENSP00000252071	0	0	0	0.982	0	0	0.600	0.457	0.603
ACTR3B	TPPP	9606.ENSP00000256001	9606.ENSP00000353785	0	0	0	0	0.062	0	0	0.609	0.617
ACTR3B	DCTN2	9606.ENSP00000256001	9606.ENSP00000408910	0	0	0	0	0.062	0.247	0	0.618	0.706
ACTR3B	ACTB	9606.ENSP00000256001	9606.ENSP00000349960	0	0	0	0.876	0.062	0.361	0.800	0.334	0.874
ACTR3C	DCTN6	9606.ENSP00000252071	9606.ENSP00000221114	0	0	0	0	0	0.213	0	0.612	0.682
ACTR3C	ACTR3B	9606.ENSP00000252071	9606.ENSP00000256001	0	0	0	0.982	0	0	0.600	0.457	0.603
ACTR3C	ACTR10	9606.ENSP00000252071	9606.ENSP00000254286	0	0	0	0	0	0.248	0	0.560	0.655
ACTR3C	TPPP	9606.ENSP00000252071	9606.ENSP00000353785	0	0	0	0	0.062	0	0	0.681	0.687
ACTR3C	DCTN2	9606.ENSP00000252071	9606.ENSP00000408910	0	0	0	0	0.062	0.247	0	0.681	0.755
ACTR3C	ACTB	9606.ENSP00000252071	9606.ENSP00000349960	0	0	0	0.836	0.062	0.361	0.800	0.472	0.879
ADRM1	PSMA4	9606.ENSP00000478877	9606.ENSP00000044462	0	0	0	0	0.682	0.967	0.800	0.416	0.998
ADRM1	PSMC4	9606.ENSP00000478877	9606.ENSP00000157812	0	0	0	0	0.873	0.992	0.600	0.929	0.999
ADRM1	PSMD8	9606.ENSP00000478877	9606.ENSP00000215071	0	0	0	0	0.581	0.990	0.600	0.912	0.999
ADRM1	PSMA3	9606.ENSP00000478877	9606.ENSP00000216455	0	0	0	0	0.713	0.966	0.800	0.339	0.998
ADRM1	PSMD7	9606.ENSP00000478877	9606.ENSP00000219313	0	0	0	0	0.416	0.990	0.600	0.884	0.999
ADRM1	PSMA2	9606.ENSP00000478877	9606.ENSP00000223321	0	0	0	0	0.451	0.956	0.800	0.300	0.996
ADRM1	PSMB7	9606.ENSP00000478877	9606.ENSP00000259457	0	0	0	0	0.382	0.921	0.800	0.244	0.991
ADRM1	PSMC1	9606.ENSP00000478877	9606.ENSP00000261303	0	0	0	0	0.820	0.991	0.600	0.824	0.999
ADRM1	PSMA6	9606.ENSP00000478877	9606.ENSP00000261479	0	0	0	0	0.267	0.952	0.800	0.384	0.995
ADRM1	PSMD11	9606.ENSP00000478877	9606.ENSP00000261712	0	0	0	0	0.351	0.990	0.600	0.877	0.999
ADRM1	PSMB1	9606.ENSP00000478877	9606.ENSP00000262193	0	0	0	0	0.683	0.967	0.800	0.098	0.997
ADRM1	TUBB4A	9606.ENSP00000478877	9606.ENSP00000264071	0	0	0	0	0.062	0	0	0.520	0.530
ADRM1	PSMD3	9606.ENSP00000478877	9606.ENSP00000264639	0	0	0	0	0.874	0.990	0.600	0.890	0.999
ADRM1	SOD1	9606.ENSP00000478877	9606.ENSP00000270142	0	0	0	0	0.045	0.043	0.600	0.067	0.613
ADRM1	PSMB6	9606.ENSP00000478877	9606.ENSP00000270586	0	0	0	0	0.684	0.948	0.800	0.167	0.996
ADRM1	PSMA5	9606.ENSP00000478877	9606.ENSP00000271308	0	0	0	0	0.703	0.967	0.800	0.169	0.998
ADRM1	RPS27A	9606.ENSP00000478877	9606.ENSP00000272317	0	0	0	0	0.121	0.994	0	0.167	0.995
ADRM1	UCHL1	9606.ENSP00000478877	9606.ENSP00000284440	0	0	0	0	0.062	0	0	0.570	0.580
ADRM1	PSMB4	9606.ENSP00000478877	9606.ENSP00000290541	0	0	0	0	0.260	0.967	0.800	0.230	0.995
ADRM1	LRRK2	9606.ENSP00000478877	9606.ENSP00000298910	0	0	0	0	0.065	0.537	0	0.045	0.551
ADRM1	UBB	9606.ENSP00000478877	9606.ENSP00000304697	0	0	0	0	0.064	0.916	0	0.227	0.935
ADRM1	PSMD1	9606.ENSP00000478877	9606.ENSP00000309474	0	0	0	0	0.615	0.992	0.600	0.982	0.999
ADRM1	PSMD2	9606.ENSP00000478877	9606.ENSP00000310129	0	0	0	0	0.494	0.990	0.600	0.845	0.999
ADRM1	PSMC5	9606.ENSP00000478877	9606.ENSP00000310572	0	0	0	0	0.707	0.989	0.600	0.655	0.999
ADRM1	PSMA8	9606.ENSP00000478877	9606.ENSP00000311121	0	0	0	0	0.364	0.781	0.800	0.339	0.979
ADRM1	SNCA	9606.ENSP00000478877	9606.ENSP00000338345	0	0	0	0	0	0	0.600	0.170	0.653
ADRM1	UBQLN2	9606.ENSP00000478877	9606.ENSP00000345195	0	0	0	0	0.064	0.903	0	0.782	0.978
ADRM1	HTT	9606.ENSP00000478877	9606.ENSP00000347184	0	0	0	0	0	0	0.600	0.262	0.692
ADRM1	PSMD12	9606.ENSP00000478877	9606.ENSP00000348442	0	0	0	0	0.383	0.990	0.600	0.930	0.999
ADRM1	VCP	9606.ENSP00000478877	9606.ENSP00000351777	0	0	0	0	0.168	0.825	0	0.577	0.933
ADRM1	PSMB5	9606.ENSP00000478877	9606.ENSP00000355325	0	0	0	0	0.519	0.917	0.800	0.362	0.994
ADRM1	PARK2	9606.ENSP00000478877	9606.ENSP00000355865	0	0	0	0	0	0.679	0.600	0.689	0.956
ADRM1	PSMD4	9606.ENSP00000478877	9606.ENSP00000357879	0	0	0	0	0.785	0.991	0.600	0.995	0.999
ADRM1	PSMA7	9606.ENSP00000478877	9606.ENSP00000359910	0	0	0	0	0.513	0.927	0.800	0.451	0.995
ADRM1	PSMB2	9606.ENSP00000478877	9606.ENSP00000362334	0	0	0	0	0.555	0.977	0.800	0.217	0.998
ADRM1	PRNP	9606.ENSP00000478877	9606.ENSP00000368752	0	0	0	0	0	0	0.600	0	0.600
ADRM1	PSMD14	9606.ENSP00000478877	9606.ENSP00000386541	0	0	0	0	0.303	0.991	0.600	0.974	0.999
ADRM1	UBA52	9606.ENSP00000478877	9606.ENSP00000388107	0	0	0	0	0.058	0.965	0	0.095	0.967
ADRM1	PSMC2	9606.ENSP00000478877	9606.ENSP00000391211	0	0	0	0	0.904	0.990	0.600	0.638	0.999
ADRM1	PSMC6	9606.ENSP00000478877	9606.ENSP00000401802	0	0	0	0	0.774	0.990	0.600	0.654	0.999
ADRM1	PSMA1	9606.ENSP00000478877	9606.ENSP00000414359	0	0	0	0	0.828	0.972	0.800	0.270	0.999
ADRM1	PSMD9	9606.ENSP00000478877	9606.ENSP00000440485	0	0	0	0	0.091	0.350	0.600	0.746	0.932
ADRM1	UBC	9606.ENSP00000478877	9606.ENSP00000441543	0	0	0	0	0.064	0.978	0	0.452	0.988
ADRM1	PSMB3	9606.ENSP00000478877	9606.ENSP00000483688	0	0	0	0	0.267	0.967	0.800	0.116	0.995
ADRM1	PSMC3	9606.ENSP00000478877	9606.ENSP00000481029	0	0	0	0	0.696	0.989	0.600	0.705	0.999
AHSP	SLC4A1	9606.ENSP00000307199	9606.ENSP00000262418	0	0	0	0	0.769	0	0	0.506	0.881
AHSP	EPB42	9606.ENSP00000307199	9606.ENSP00000300215	0	0	0	0	0.782	0	0	0.561	0.900
AHSP	DMTN	9606.ENSP00000307199	9606.ENSP00000427866	0	0	0	0	0.318	0	0	0.468	0.621
AHSP	SNCA	9606.ENSP00000307199	9606.ENSP00000338345	0	0	0	0	0.645	0	0	0.224	0.712
AHSP	ALAS2	9606.ENSP00000307199	9606.ENSP00000332369	0	0	0	0	0.785	0	0	0.625	0.916
AIF1	HMOX1	9606.ENSP00000365227	9606.ENSP00000216117	0	0	0	0	0	0.078	0	0.469	0.489
AIF1	GAPDH	9606.ENSP00000365227	9606.ENSP00000229239	0	0	0	0	0.048	0.070	0	0.670	0.682
AIF1	APOE	9606.ENSP00000365227	9606.ENSP00000252486	0	0	0	0	0	0	0	0.517	0.517
AIF1	TLR2	9606.ENSP00000365227	9606.ENSP00000260010	0	0	0	0	0.213	0.062	0	0.508	0.605
AIF1	MAPK3	9606.ENSP00000365227	9606.ENSP00000263025	0	0	0	0	0	0.152	0	0.406	0.475
AIF1	SYP	9606.ENSP00000365227	9606.ENSP00000263233	0	0	0	0	0	0.056	0	0.681	0.685
AIF1	IL1B	9606.ENSP00000365227	9606.ENSP00000263341	0	0	0	0	0.139	0	0	0.802	0.822
AIF1	CALB1	9606.ENSP00000365227	9606.ENSP00000265431	0	0	0	0	0	0	0	0.561	0.561
AIF1	SOD1	9606.ENSP00000365227	9606.ENSP00000270142	0	0	0	0	0	0.066	0	0.594	0.604
AIF1	SLC1A2	9606.ENSP00000365227	9606.ENSP00000278379	0	0	0	0	0	0	0	0.558	0.558
AIF1	THY1	9606.ENSP00000365227	9606.ENSP00000284240	0	0	0	0	0	0	0	0.457	0.457
AIF1	APP	9606.ENSP00000365227	9606.ENSP00000284981	0	0	0	0	0	0	0	0.707	0.707
AIF1	S100B	9606.ENSP00000365227	9606.ENSP00000291700	0	0	0	0	0.069	0.164	0	0.684	0.732
AIF1	ALB	9606.ENSP00000365227	9606.ENSP00000295897	0	0	0	0	0	0	0	0.690	0.690
AIF1	SYN1	9606.ENSP00000365227	9606.ENSP00000295987	0	0	0	0	0	0.076	0	0.460	0.479
AIF1	LRRK2	9606.ENSP00000365227	9606.ENSP00000298910	0	0	0	0	0.109	0.221	0	0.312	0.481
AIF1	HSPA4	9606.ENSP00000365227	9606.ENSP00000302961	0	0	0	0	0	0.159	0	0.450	0.518
AIF1	CASP3	9606.ENSP00000365227	9606.ENSP00000311032	0	0	0	0	0	0.057	0	0.681	0.686
AIF1	NEFH	9606.ENSP00000365227	9606.ENSP00000311997	0	0	0	0	0	0	0	0.518	0.518
AIF1	BACE1	9606.ENSP00000365227	9606.ENSP00000318585	0	0	0	0	0	0.056	0	0.524	0.531
AIF1	TUBB3	9606.ENSP00000365227	9606.ENSP00000320295	0	0	0	0	0	0.163	0	0.415	0.490
AIF1	PSEN1	9606.ENSP00000365227	9606.ENSP00000326366	0	0	0	0	0	0	0	0.681	0.681
AIF1	LAMP1	9606.ENSP00000365227	9606.ENSP00000333298	0	0	0	0	0	0	0	0.455	0.455
AIF1	NLRP3	9606.ENSP00000365227	9606.ENSP00000337383	0	0	0	0	0.140	0	0	0.517	0.566
AIF1	SNCA	9606.ENSP00000365227	9606.ENSP00000338345	0	0	0	0	0	0.056	0	0.603	0.609
AIF1	MAPT	9606.ENSP00000365227	9606.ENSP00000340820	0	0	0	0	0	0.182	0	0.518	0.588
AIF1	ACTB	9606.ENSP00000365227	9606.ENSP00000349960	0	0	0	0	0.053	0.153	0	0.698	0.736
AIF1	MAP2	9606.ENSP00000365227	9606.ENSP00000353508	0	0	0	0	0	0.182	0	0.681	0.727
AIF1	NGF	9606.ENSP00000365227	9606.ENSP00000358525	0	0	0	0	0	0	0	0.502	0.502
AIF1	TREM2	9606.ENSP00000365227	9606.ENSP00000362205	0	0	0	0	0.141	0	0	0.681	0.714
AIF1	TLR4	9606.ENSP00000365227	9606.ENSP00000363089	0	0	0	0	0.126	0.062	0	0.630	0.670
AIF1	PHF1	9606.ENSP00000365227	9606.ENSP00000363640	0	0	0	0	0	0	0	0.465	0.465
AIF1	NEFL	9606.ENSP00000365227	9606.ENSP00000482169	0	0	0	0	0	0	0	0.454	0.454
AIF1	ENSP00000451560	9606.ENSP00000365227	9606.ENSP00000451560	0	0	0	0	0	0.164	0	0.402	0.479
AIF1	AKT1	9606.ENSP00000365227	9606.ENSP00000451828	0	0	0	0	0	0.101	0	0.456	0.490
AIF1	GDNF	9606.ENSP00000365227	9606.ENSP00000409007	0	0	0	0	0	0	0	0.518	0.518
AIF1	ITGB2	9606.ENSP00000365227	9606.ENSP00000380948	0	0	0	0	0.368	0	0	0.372	0.586
AIF1	DLG4	9606.ENSP00000365227	9606.ENSP00000382428	0	0	0	0	0	0.058	0	0.612	0.618
AIF1	AQP4	9606.ENSP00000365227	9606.ENSP00000372654	0	0	0	0	0.063	0.149	0	0.602	0.654
AIF1	TH	9606.ENSP00000365227	9606.ENSP00000370571	0	0	0	0	0	0	0	0.681	0.681
AIF1	BDNF	9606.ENSP00000365227	9606.ENSP00000414303	0	0	0	0	0	0	0	0.698	0.698
AIF1	IL6	9606.ENSP00000365227	9606.ENSP00000385675	0	0	0	0	0	0	0	0.720	0.720
AIF1	TNF	9606.ENSP00000365227	9606.ENSP00000398698	0	0	0	0	0.139	0	0	0.711	0.740
AIF1	MBP	9606.ENSP00000365227	9606.ENSP00000380958	0	0	0	0	0.069	0.058	0	0.740	0.752
AIF1	ITGAM	9606.ENSP00000365227	9606.ENSP00000441691	0	0	0	0	0.340	0	0	0.800	0.862
AIF1	RBFOX3	9606.ENSP00000365227	9606.ENSP00000463653	0	0	0	0	0	0	0	0.903	0.903
AIF1	GFAP	9606.ENSP00000365227	9606.ENSP00000468500	0	0	0	0	0	0	0	0.914	0.914
AIMP2	PSMC4	9606.ENSP00000223029	9606.ENSP00000157812	0	0	0	0	0.543	0.064	0	0	0.554
AIMP2	STUB1	9606.ENSP00000223029	9606.ENSP00000219548	0	0	0	0	0	0.270	0	0.291	0.460
AIMP2	SNCA	9606.ENSP00000223029	9606.ENSP00000338345	0	0	0	0	0	0	0	0.456	0.456
AIMP2	LRRK2	9606.ENSP00000223029	9606.ENSP00000298910	0	0	0	0	0	0.270	0	0.331	0.490
AIMP2	SEPT5	9606.ENSP00000223029	9606.ENSP00000391311	0	0	0	0	0	0	0	0.502	0.502
AIMP2	VPS35	9606.ENSP00000223029	9606.ENSP00000299138	0	0	0	0	0	0.270	0	0.360	0.513
AIMP2	PSMA7	9606.ENSP00000223029	9606.ENSP00000359910	0	0	0	0	0.241	0	0	0.415	0.537
AIMP2	GPR37	9606.ENSP00000223029	9606.ENSP00000306449	0	0	0	0	0	0	0	0.544	0.544
AIMP2	PSMC2	9606.ENSP00000223029	9606.ENSP00000391211	0	0	0	0	0.548	0	0	0	0.548
AIMP2	PSMC5	9606.ENSP00000223029	9606.ENSP00000310572	0	0	0	0	0.564	0	0	0.048	0.567
AIMP2	SNCAIP	9606.ENSP00000223029	9606.ENSP00000261368	0	0	0	0	0	0	0	0.601	0.601
AIMP2	PSMC6	9606.ENSP00000223029	9606.ENSP00000401802	0	0	0	0	0.578	0.184	0	0	0.641
AIMP2	ZNF746	9606.ENSP00000223029	9606.ENSP00000395007	0	0	0	0	0	0	0	0.654	0.654
AIMP2	PSMC3	9606.ENSP00000223029	9606.ENSP00000481029	0	0	0	0	0.649	0.064	0	0.048	0.660
AIMP2	HSPA4	9606.ENSP00000223029	9606.ENSP00000302961	0	0	0	0	0.150	0.270	0	0.686	0.788
AIMP2	PARK2	9606.ENSP00000223029	9606.ENSP00000355865	0	0	0	0	0	0.874	0	0.666	0.956
AIMP2	TP53	9606.ENSP00000223029	9606.ENSP00000269305	0	0	0	0	0	0.270	0	0.949	0.961
AKT1	SIRT1	9606.ENSP00000451828	9606.ENSP00000212015	0	0	0	0	0.063	0.281	0	0.852	0.891
AKT1	MAPK1	9606.ENSP00000451828	9606.ENSP00000215832	0	0	0.304	0.592	0.068	0.148	0.800	0.795	0.895
AKT1	HMOX1	9606.ENSP00000451828	9606.ENSP00000216117	0	0	0	0	0	0.230	0	0.749	0.799
AKT1	CSNK2A1	9606.ENSP00000451828	9606.ENSP00000217244	0	0	0.223	0.581	0.056	0.289	0	0.420	0.463
AKT1	STUB1	9606.ENSP00000451828	9606.ENSP00000219548	0	0	0	0	0.077	0.519	0	0.633	0.823
AKT1	GAPDH	9606.ENSP00000451828	9606.ENSP00000229239	0	0	0	0	0.046	0.349	0	0.871	0.913
AKT1	SKP1	9606.ENSP00000451828	9606.ENSP00000231487	0	0	0	0	0	0.058	0	0.448	0.458
AKT1	MFN2	9606.ENSP00000451828	9606.ENSP00000235329	0	0	0	0	0.065	0.059	0	0.471	0.494
AKT1	CTSD	9606.ENSP00000451828	9606.ENSP00000236671	0	0	0	0	0.096	0.077	0	0.460	0.510
AKT1	CAT	9606.ENSP00000451828	9606.ENSP00000241052	0.044	0	0	0	0	0.058	0.900	0.729	0.972
AKT1	CANX	9606.ENSP00000451828	9606.ENSP00000247461	0	0	0	0	0	0.057	0	0.478	0.486
AKT1	HSPB1	9606.ENSP00000451828	9606.ENSP00000248553	0	0	0	0	0	0.760	0	0.982	0.995
AKT1	YWHAH	9606.ENSP00000451828	9606.ENSP00000248975	0	0	0	0	0.062	0.165	0.900	0.292	0.937
AKT1	SIRT2	9606.ENSP00000451828	9606.ENSP00000249396	0	0	0	0	0.063	0	0	0.687	0.695
AKT1	APOE	9606.ENSP00000451828	9606.ENSP00000252486	0	0	0	0	0	0	0	0.665	0.665
AKT1	FUS	9606.ENSP00000451828	9606.ENSP00000254108	0	0	0	0	0	0.270	0	0.496	0.616
AKT1	TLR2	9606.ENSP00000451828	9606.ENSP00000260010	0	0	0	0	0	0.245	0	0.696	0.761
AKT1	PLCB2	9606.ENSP00000451828	9606.ENSP00000260402	0	0	0	0	0	0.097	0	0.871	0.879
AKT1	MAPK3	9606.ENSP00000451828	9606.ENSP00000263025	0	0	0.323	0.586	0.066	0.148	0.800	0.938	0.906
AKT1	PLD2	9606.ENSP00000451828	9606.ENSP00000263088	0.042	0	0	0	0.062	0.062	0	0.588	0.607
AKT1	SYP	9606.ENSP00000451828	9606.ENSP00000263233	0	0	0	0	0	0	0	0.531	0.531
AKT1	EP300	9606.ENSP00000451828	9606.ENSP00000263253	0	0	0	0	0	0.885	0.900	0.903	0.998
AKT1	IL1B	9606.ENSP00000451828	9606.ENSP00000263341	0	0	0	0	0	0.056	0	0.774	0.777
AKT1	YWHAE	9606.ENSP00000451828	9606.ENSP00000264335	0	0	0	0	0.084	0.364	0.900	0.407	0.960
AKT1	PPARGC1A	9606.ENSP00000451828	9606.ENSP00000264867	0	0	0	0	0	0.173	0	0.707	0.747
AKT1	RAB7A	9606.ENSP00000451828	9606.ENSP00000265062	0	0	0	0	0.062	0.098	0	0.641	0.671
AKT1	VDAC1	9606.ENSP00000451828	9606.ENSP00000265333	0	0	0	0	0	0.060	0	0.671	0.678
AKT1	GABARAPL1	9606.ENSP00000451828	9606.ENSP00000266458	0	0	0	0	0	0.103	0	0.544	0.574
AKT1	MFGE8	9606.ENSP00000451828	9606.ENSP00000268150	0	0	0	0	0.063	0	0	0.609	0.618
AKT1	MAP1LC3B	9606.ENSP00000451828	9606.ENSP00000268607	0	0	0	0	0	0.103	0	0.709	0.728
AKT1	TP53	9606.ENSP00000451828	9606.ENSP00000269305	0	0	0	0	0.053	0.201	0.900	0.877	0.989
AKT1	SOD1	9606.ENSP00000451828	9606.ENSP00000270142	0	0	0	0	0	0.090	0.900	0.569	0.957
AKT1	MEF2D	9606.ENSP00000451828	9606.ENSP00000271555	0	0	0	0	0.063	0.076	0.900	0.322	0.933
AKT1	RPS27A	9606.ENSP00000451828	9606.ENSP00000272317	0	0	0	0	0	0.447	0	0.181	0.528
AKT1	RAB5A	9606.ENSP00000451828	9606.ENSP00000273047	0	0	0	0	0.062	0.077	0	0.679	0.698
AKT1	EGFR	9606.ENSP00000451828	9606.ENSP00000275493	0	0	0	0.554	0	0.650	0	0.926	0.794
AKT1	FBXW7	9606.ENSP00000451828	9606.ENSP00000281708	0	0	0	0	0.083	0.146	0	0.601	0.660
AKT1	HSPB8	9606.ENSP00000451828	9606.ENSP00000281938	0	0	0	0	0	0.067	0	0.632	0.642
AKT1	THY1	9606.ENSP00000451828	9606.ENSP00000284240	0	0	0	0	0.049	0	0	0.511	0.515
AKT1	UCHL1	9606.ENSP00000451828	9606.ENSP00000284440	0	0	0	0	0	0.291	0	0.325	0.501
AKT1	APP	9606.ENSP00000451828	9606.ENSP00000284981	0	0	0	0	0.064	0.057	0	0.651	0.665
AKT1	BAX	9606.ENSP00000451828	9606.ENSP00000293288	0	0	0	0	0.061	0.270	0	0.682	0.763
AKT1	ALB	9606.ENSP00000451828	9606.ENSP00000295897	0	0	0	0	0	0	0	0.792	0.792
AKT1	HSPA9	9606.ENSP00000451828	9606.ENSP00000297185	0	0	0	0	0	0.466	0	0.370	0.649
AKT1	LRRK2	9606.ENSP00000451828	9606.ENSP00000298910	0	0	0	0.566	0.062	0.343	0	0.563	0.509
AKT1	HSP90B1	9606.ENSP00000451828	9606.ENSP00000299767	0	0	0	0	0	0.361	0.600	0.773	0.937
AKT1	HSPB2	9606.ENSP00000451828	9606.ENSP00000302476	0	0	0	0	0	0.182	0	0.874	0.892
AKT1	BCL2L1	9606.ENSP00000451828	9606.ENSP00000302564	0	0	0	0	0.065	0.270	0.900	0.982	0.998
AKT1	HSPA4	9606.ENSP00000451828	9606.ENSP00000302961	0	0	0	0	0	0.333	0	0.825	0.879
AKT1	ACHE	9606.ENSP00000451828	9606.ENSP00000303211	0	0	0	0	0.048	0.062	0	0.449	0.465
AKT1	HSPB3	9606.ENSP00000451828	9606.ENSP00000303394	0	0	0	0	0	0.067	0	0.983	0.984
AKT1	ITPR1	9606.ENSP00000451828	9606.ENSP00000306253	0	0	0	0	0	0.493	0	0.818	0.904
AKT1	YWHAG	9606.ENSP00000451828	9606.ENSP00000306330	0	0	0	0	0.074	0.364	0.900	0.362	0.957
AKT1	CYCS	9606.ENSP00000451828	9606.ENSP00000307786	0	0	0	0	0	0	0	0.806	0.806
AKT1	CASP3	9606.ENSP00000451828	9606.ENSP00000311032	0	0	0	0	0	0.475	0	0.882	0.935
AKT1	NCL	9606.ENSP00000451828	9606.ENSP00000318195	0	0	0	0	0.063	0.056	0	0.764	0.773
AKT1	BACE1	9606.ENSP00000451828	9606.ENSP00000318585	0	0	0	0	0.062	0.077	0	0.511	0.540
AKT1	HSPA5	9606.ENSP00000451828	9606.ENSP00000324173	0	0	0	0	0	0.531	0	0.983	0.992
AKT1	GSK3B	9606.ENSP00000451828	9606.ENSP00000324806	0	0	0.218	0.576	0.049	0.934	0.900	0.873	0.996
AKT1	PSEN1	9606.ENSP00000451828	9606.ENSP00000326366	0	0	0	0	0.080	0.058	0	0.573	0.597
AKT1	P4HB	9606.ENSP00000451828	9606.ENSP00000327801	0	0	0	0	0.095	0.078	0	0.406	0.461
AKT1	SIRT7	9606.ENSP00000451828	9606.ENSP00000329466	0	0	0	0	0.064	0	0	0.565	0.575
AKT1	LAMP1	9606.ENSP00000451828	9606.ENSP00000333298	0	0	0	0	0.069	0.076	0	0.555	0.583
AKT1	HDAC6	9606.ENSP00000451828	9606.ENSP00000334061	0	0	0	0	0	0.345	0	0.567	0.704
AKT1	HSP90AA1	9606.ENSP00000451828	9606.ENSP00000335153	0	0	0	0	0.062	0.946	0.900	0.991	0.999
AKT1	NLRP3	9606.ENSP00000451828	9606.ENSP00000337383	0	0	0	0	0	0.056	0	0.517	0.524
AKT1	LCK	9606.ENSP00000451828	9606.ENSP00000337825	0	0	0.371	0.558	0.049	0	0.900	0.653	0.939
AKT1	SNCA	9606.ENSP00000451828	9606.ENSP00000338345	0	0	0	0	0	0.307	0	0.513	0.649
AKT1	TUBB	9606.ENSP00000451828	9606.ENSP00000339001	0	0	0	0	0.060	0.495	0	0.280	0.629
AKT1	EEF1A1	9606.ENSP00000451828	9606.ENSP00000339063	0	0	0	0	0	0	0	0.494	0.495
AKT1	CAV1	9606.ENSP00000451828	9606.ENSP00000339191	0	0	0	0	0	0.058	0.900	0.755	0.975
AKT1	RHOG	9606.ENSP00000451828	9606.ENSP00000339467	0	0	0	0	0.050	0.140	0.650	0.658	0.889
AKT1	MAPT	9606.ENSP00000451828	9606.ENSP00000340820	0	0	0	0	0	0.709	0	0.532	0.858
AKT1	HMGB1	9606.ENSP00000451828	9606.ENSP00000345347	0	0	0	0	0.065	0.058	0	0.531	0.550
AKT1	CTSB	9606.ENSP00000451828	9606.ENSP00000345672	0	0	0	0	0	0.059	0	0.467	0.477
AKT1	ATG7	9606.ENSP00000451828	9606.ENSP00000346437	0	0	0	0	0.045	0.059	0	0.717	0.723
AKT1	FYN	9606.ENSP00000451828	9606.ENSP00000346671	0	0	0.367	0.562	0.064	0.132	0.650	0.730	0.819
AKT1	HTT	9606.ENSP00000451828	9606.ENSP00000347184	0	0	0	0	0.077	0.201	0	0.586	0.669
AKT1	ACTB	9606.ENSP00000451828	9606.ENSP00000349960	0	0	0	0	0.062	0.298	0	0.906	0.933
AKT1	TFEB	9606.ENSP00000451828	9606.ENSP00000351742	0	0	0	0	0.062	0.057	0	0.504	0.523
AKT1	VCP	9606.ENSP00000451828	9606.ENSP00000351777	0	0	0	0	0.073	0.676	0	0.427	0.813
AKT1	DNMT1	9606.ENSP00000451828	9606.ENSP00000352516	0	0	0	0	0	0.270	0	0.559	0.664
AKT1	MAP2	9606.ENSP00000451828	9606.ENSP00000353508	0	0	0	0	0	0.143	0	0.442	0.502
AKT1	MTOR	9606.ENSP00000451828	9606.ENSP00000354558	0	0	0	0	0.081	0.904	0.900	0.991	0.999
AKT1	MT-ND1	9606.ENSP00000451828	9606.ENSP00000354687	0	0	0	0	0	0	0	0.522	0.522
AKT1	DRD2	9606.ENSP00000451828	9606.ENSP00000354859	0	0	0	0	0	0.056	0	0.503	0.510
AKT1	TLR1	9606.ENSP00000451828	9606.ENSP00000354932	0	0	0	0	0	0.168	0	0.400	0.479
AKT1	BECN1	9606.ENSP00000451828	9606.ENSP00000355231	0	0	0	0	0	0.690	0	0.928	0.977
AKT1	PARK2	9606.ENSP00000451828	9606.ENSP00000355865	0	0	0	0	0	0.062	0	0.506	0.517
AKT1	ATG5	9606.ENSP00000451828	9606.ENSP00000358072	0	0	0	0	0.048	0.057	0	0.738	0.744
AKT1	NGF	9606.ENSP00000451828	9606.ENSP00000358525	0	0	0	0	0	0.056	0	0.729	0.734
AKT1	FMR1	9606.ENSP00000451828	9606.ENSP00000359506	0	0	0	0	0	0.076	0	0.465	0.484
AKT1	HSP90AB1	9606.ENSP00000451828	9606.ENSP00000360609	0	0	0	0	0.062	0.819	0.600	0.780	0.983
AKT1	PTEN	9606.ENSP00000451828	9606.ENSP00000361021	0	0	0	0	0.062	0.852	0	0.952	0.992
AKT1	SRC	9606.ENSP00000451828	9606.ENSP00000362680	0	0	0.391	0.562	0.098	0.683	0.900	0.986	0.985
AKT1	GSN	9606.ENSP00000451828	9606.ENSP00000362924	0	0	0	0	0.062	0.056	0	0.562	0.578
AKT1	TLR4	9606.ENSP00000451828	9606.ENSP00000363089	0	0	0	0	0.063	0.168	0	0.696	0.742
AKT1	MAP1LC3A	9606.ENSP00000451828	9606.ENSP00000363970	0	0	0	0	0	0.103	0	0.673	0.694
AKT1	PINK1	9606.ENSP00000451828	9606.ENSP00000364204	0	0	0	0	0	0.282	0	0.649	0.738
AKT1	HSPA1A	9606.ENSP00000451828	9606.ENSP00000364802	0	0	0	0	0	0.207	0	0.615	0.681
AKT1	AIF1	9606.ENSP00000451828	9606.ENSP00000365227	0	0	0	0	0	0.101	0	0.456	0.490
AKT1	TH	9606.ENSP00000451828	9606.ENSP00000370571	0	0	0	0	0	0	0	0.536	0.536
AKT1	YWHAQ	9606.ENSP00000451828	9606.ENSP00000371267	0	0	0	0	0.069	0.165	0.900	0.380	0.945
AKT1	SIRT3	9606.ENSP00000451828	9606.ENSP00000372191	0	0	0	0	0.063	0	0	0.613	0.622
AKT1	SQSTM1	9606.ENSP00000451828	9606.ENSP00000374455	0	0	0	0	0	0.104	0	0.684	0.705
AKT1	BAD	9606.ENSP00000451828	9606.ENSP00000378040	0	0	0	0	0.080	0.884	0.900	0.566	0.994
AKT1	MAPK8	9606.ENSP00000451828	9606.ENSP00000378974	0	0	0.417	0.573	0.084	0.315	0	0.810	0.642
AKT1	MGST1	9606.ENSP00000451828	9606.ENSP00000379512	0	0	0	0	0	0	0	0.669	0.669
AKT1	INS	9606.ENSP00000451828	9606.ENSP00000380432	0	0	0	0	0	0	0.900	0.908	0.990
AKT1	ITGB2	9606.ENSP00000451828	9606.ENSP00000380948	0	0	0	0	0.076	0.070	0	0.414	0.452
AKT1	MBP	9606.ENSP00000451828	9606.ENSP00000380958	0	0	0	0	0	0.056	0	0.495	0.503
AKT1	DLG4	9606.ENSP00000451828	9606.ENSP00000382428	0	0	0	0	0.063	0.153	0	0.595	0.651
AKT1	FKBP1A	9606.ENSP00000451828	9606.ENSP00000383003	0	0	0	0	0	0.058	0	0.653	0.659
AKT1	NEDD4L	9606.ENSP00000451828	9606.ENSP00000383199	0	0	0	0	0.065	0.078	0	0.437	0.472
AKT1	IL6	9606.ENSP00000451828	9606.ENSP00000385675	0	0	0	0	0.056	0	0	0.829	0.832
AKT1	GIGYF2	9606.ENSP00000451828	9606.ENSP00000387170	0	0	0	0	0.062	0	0	0.445	0.457
AKT1	CREB1	9606.ENSP00000451828	9606.ENSP00000387699	0	0	0	0	0.064	0.270	0.900	0.822	0.986
AKT1	CD44	9606.ENSP00000451828	9606.ENSP00000398632	0	0	0	0	0	0.200	0	0.768	0.807
AKT1	TNF	9606.ENSP00000451828	9606.ENSP00000398698	0	0	0	0	0	0.056	0	0.826	0.829
AKT1	PSMC6	9606.ENSP00000451828	9606.ENSP00000401802	0	0	0	0	0.064	0.058	0	0.681	0.694
AKT1	LAMP2	9606.ENSP00000451828	9606.ENSP00000408411	0	0	0	0	0	0.076	0	0.513	0.531
AKT1	GDNF	9606.ENSP00000451828	9606.ENSP00000409007	0	0	0	0	0	0	0	0.614	0.614
AKT1	BDNF	9606.ENSP00000451828	9606.ENSP00000414303	0	0	0	0	0	0.056	0	0.774	0.778
AKT1	EIF4G1	9606.ENSP00000451828	9606.ENSP00000416255	0	0	0	0	0.089	0.067	0	0.619	0.648
AKT1	PPP2R5D	9606.ENSP00000451828	9606.ENSP00000417963	0	0	0	0	0.064	0.347	0.900	0.323	0.953
AKT1	PARK7	9606.ENSP00000451828	9606.ENSP00000418770	0	0	0	0	0	0.132	0	0.518	0.563
AKT1	PPIA	9606.ENSP00000451828	9606.ENSP00000419425	0	0	0	0	0.062	0.282	0	0.383	0.549
AKT1	CSNK1A1	9606.ENSP00000451828	9606.ENSP00000421689	0	0	0	0	0.062	0.101	0	0.443	0.489
AKT1	NEDD4	9606.ENSP00000451828	9606.ENSP00000424827	0	0	0	0	0.065	0.298	0	0.502	0.644
AKT1	LYN	9606.ENSP00000451828	9606.ENSP00000428924	0	0	0.385	0.560	0.049	0	0.650	0.690	0.794
AKT1	CAPN1	9606.ENSP00000451828	9606.ENSP00000431984	0	0	0	0	0.090	0.282	0	0.402	0.575
AKT1	HSPA8	9606.ENSP00000451828	9606.ENSP00000432083	0	0	0	0	0	0.650	0	0.597	0.853
AKT1	UBC	9606.ENSP00000451828	9606.ENSP00000441543	0	0	0	0	0	0.347	0	0.282	0.511
AKT1	ITGAM	9606.ENSP00000451828	9606.ENSP00000441691	0	0	0	0	0	0.075	0	0.610	0.624
AKT1	DNM1L	9606.ENSP00000451828	9606.ENSP00000449089	0	0	0	0	0	0.059	0	0.463	0.473
AKT1	RAB7B	9606.ENSP00000451828	9606.ENSP00000479762	0	0	0	0	0	0.098	0	0.495	0.525
AKT1	RBFOX3	9606.ENSP00000451828	9606.ENSP00000463653	0	0	0	0	0.049	0	0	0.530	0.534
AKT1	GFAP	9606.ENSP00000451828	9606.ENSP00000468500	0	0	0	0	0	0.090	0	0.565	0.588
AKT1	SIRT5	9606.ENSP00000451828	9606.ENSP00000476228	0	0	0	0	0.066	0	0	0.624	0.634
AKT1	YES1	9606.ENSP00000451828	9606.ENSP00000462468	0	0	0	0.561	0.064	0.059	0.650	0.542	0.741
AKT1	HIST2H3PS2	9606.ENSP00000451828	9606.ENSP00000476960	0	0	0	0	0	0.065	0	0.781	0.786
ALAS2	SLC4A1	9606.ENSP00000332369	9606.ENSP00000262418	0	0	0	0	0.781	0	0	0.649	0.920
ALAS2	EPB42	9606.ENSP00000332369	9606.ENSP00000300215	0	0	0	0	0.765	0	0	0.652	0.914
ALAS2	FGA	9606.ENSP00000332369	9606.ENSP00000306361	0	0	0	0	0.095	0	0	0.424	0.457
ALAS2	AHSP	9606.ENSP00000332369	9606.ENSP00000307199	0	0	0	0	0.785	0	0	0.625	0.916
ALAS2	SNCB	9606.ENSP00000332369	9606.ENSP00000308057	0	0	0	0	0	0	0	0.520	0.520
ALAS2	SLC11A2	9606.ENSP00000332369	9606.ENSP00000378364	0.041	0	0	0	0.053	0	0	0.538	0.544
ALAS2	SNCA	9606.ENSP00000332369	9606.ENSP00000338345	0	0	0	0	0.553	0	0	0.285	0.667
ALB	FGF20	9606.ENSP00000295897	9606.ENSP00000180166	0	0	0	0	0	0	0	0.489	0.489
ALB	SIRT1	9606.ENSP00000295897	9606.ENSP00000212015	0	0	0	0	0	0	0	0.607	0.607
ALB	MAPK1	9606.ENSP00000295897	9606.ENSP00000215832	0	0	0	0	0	0	0	0.461	0.461
ALB	HMOX1	9606.ENSP00000295897	9606.ENSP00000216117	0	0	0	0	0	0	0	0.693	0.693
ALB	GAPDHS	9606.ENSP00000295897	9606.ENSP00000222286	0	0	0	0	0	0	0	0.695	0.695
ALB	GAPDH	9606.ENSP00000295897	9606.ENSP00000229239	0	0	0	0	0	0	0	0.875	0.875
ALB	CTSD	9606.ENSP00000295897	9606.ENSP00000236671	0	0	0	0	0.062	0	0	0.590	0.599
ALB	APOA1	9606.ENSP00000295897	9606.ENSP00000236850	0	0	0	0	0.698	0.350	0.650	0.843	0.987
ALB	TTR	9606.ENSP00000295897	9606.ENSP00000237014	0	0	0	0	0.297	0.348	0	0.887	0.943
ALB	IAPP	9606.ENSP00000295897	9606.ENSP00000240652	0	0	0	0	0	0	0	0.473	0.473
ALB	CAT	9606.ENSP00000295897	9606.ENSP00000241052	0	0	0	0	0.064	0	0	0.834	0.838
ALB	CANX	9606.ENSP00000295897	9606.ENSP00000247461	0	0	0	0	0	0	0	0.745	0.746
ALB	HSPB1	9606.ENSP00000295897	9606.ENSP00000248553	0	0	0	0	0	0.128	0	0.543	0.585
ALB	APOE	9606.ENSP00000295897	9606.ENSP00000252486	0	0	0	0	0.096	0.262	0	0.954	0.967
ALB	TLR2	9606.ENSP00000295897	9606.ENSP00000260010	0	0	0	0	0	0	0	0.707	0.707
ALB	LYZ	9606.ENSP00000295897	9606.ENSP00000261267	0	0	0	0	0.093	0	0	0.599	0.621
ALB	SLC6A4	9606.ENSP00000295897	9606.ENSP00000261707	0	0	0	0	0.052	0	0	0.485	0.491
ALB	MAPK3	9606.ENSP00000295897	9606.ENSP00000263025	0	0	0	0	0	0	0	0.702	0.702
ALB	SYP	9606.ENSP00000295897	9606.ENSP00000263233	0	0	0	0	0	0	0	0.657	0.657
ALB	TYR	9606.ENSP00000295897	9606.ENSP00000263321	0	0	0	0	0.282	0	0	0.474	0.606
ALB	IL1B	9606.ENSP00000295897	9606.ENSP00000263341	0	0	0	0	0	0	0	0.822	0.822
ALB	BCHE	9606.ENSP00000295897	9606.ENSP00000264381	0	0	0	0	0.108	0	0	0.919	0.925
ALB	PPARGC1A	9606.ENSP00000295897	9606.ENSP00000264867	0	0	0	0	0	0	0	0.559	0.559
ALB	RAB7A	9606.ENSP00000295897	9606.ENSP00000265062	0	0	0	0	0	0	0	0.467	0.467
ALB	VDAC1	9606.ENSP00000295897	9606.ENSP00000265333	0	0	0	0	0	0	0	0.463	0.463
ALB	CALB1	9606.ENSP00000295897	9606.ENSP00000265431	0	0	0	0	0	0	0	0.603	0.603
ALB	MAP1LC3B	9606.ENSP00000295897	9606.ENSP00000268607	0	0	0	0	0	0.094	0	0.616	0.637
ALB	TP53	9606.ENSP00000295897	9606.ENSP00000269305	0	0	0	0	0	0	0	0.715	0.715
ALB	SOD1	9606.ENSP00000295897	9606.ENSP00000270142	0	0	0	0	0	0.151	0	0.538	0.591
ALB	RAB5A	9606.ENSP00000295897	9606.ENSP00000273047	0	0	0	0	0	0.056	0	0.531	0.538
ALB	EGFR	9606.ENSP00000295897	9606.ENSP00000275493	0	0	0	0	0.062	0	0	0.784	0.789
ALB	NTRK2	9606.ENSP00000295897	9606.ENSP00000277120	0	0	0	0	0	0	0	0.538	0.538
ALB	SLC1A2	9606.ENSP00000295897	9606.ENSP00000278379	0	0	0	0	0.065	0	0	0.498	0.511
ALB	THY1	9606.ENSP00000295897	9606.ENSP00000284240	0	0	0	0	0	0	0	0.705	0.705
ALB	UCHL1	9606.ENSP00000295897	9606.ENSP00000284440	0	0	0	0	0	0	0	0.547	0.547
ALB	APP	9606.ENSP00000295897	9606.ENSP00000284981	0	0	0	0	0.065	0.315	0	0.702	0.793
ALB	S100B	9606.ENSP00000295897	9606.ENSP00000291700	0	0	0	0	0	0	0	0.603	0.603
ALB	BAX	9606.ENSP00000295897	9606.ENSP00000293288	0	0	0	0	0.049	0	0	0.458	0.462
ALB	RAB7B	9606.ENSP00000295897	9606.ENSP00000479762	0	0	0	0	0	0	0	0.451	0.451
ALB	DNMT1	9606.ENSP00000295897	9606.ENSP00000352516	0	0	0	0	0	0	0	0.456	0.456
ALB	CDK5	9606.ENSP00000295897	9606.ENSP00000419782	0	0	0	0	0	0	0	0.457	0.457
ALB	GBA	9606.ENSP00000295897	9606.ENSP00000314508	0	0	0	0	0	0	0	0.459	0.459
ALB	HSPB2	9606.ENSP00000295897	9606.ENSP00000302476	0	0	0	0	0	0	0	0.464	0.464
ALB	PARK7	9606.ENSP00000295897	9606.ENSP00000418770	0	0	0	0	0	0	0	0.468	0.469
ALB	HSPB3	9606.ENSP00000295897	9606.ENSP00000303394	0	0	0	0	0	0	0	0.469	0.469
ALB	BACE1	9606.ENSP00000295897	9606.ENSP00000318585	0	0	0	0	0.062	0	0	0.463	0.475
ALB	HSPA1A	9606.ENSP00000295897	9606.ENSP00000364802	0	0	0	0	0	0	0	0.479	0.479
ALB	TLR1	9606.ENSP00000295897	9606.ENSP00000354932	0	0	0	0	0	0	0	0.478	0.479
ALB	NEFH	9606.ENSP00000295897	9606.ENSP00000311997	0	0	0	0	0	0.078	0	0.462	0.483
ALB	APOC2	9606.ENSP00000295897	9606.ENSP00000466775	0	0	0	0	0.094	0	0	0.460	0.489
ALB	HTT	9606.ENSP00000295897	9606.ENSP00000347184	0	0	0	0	0	0	0	0.493	0.493
ALB	ATG7	9606.ENSP00000295897	9606.ENSP00000346437	0	0	0	0	0	0	0	0.494	0.494
ALB	LRRK2	9606.ENSP00000295897	9606.ENSP00000298910	0	0	0	0	0	0.270	0	0.338	0.496
ALB	GJB1	9606.ENSP00000295897	9606.ENSP00000363134	0	0	0	0	0.175	0	0	0.425	0.505
ALB	SYK	9606.ENSP00000295897	9606.ENSP00000364907	0	0	0	0	0	0	0	0.513	0.513
ALB	CALM1	9606.ENSP00000295897	9606.ENSP00000349467	0	0	0	0	0	0	0	0.514	0.514
ALB	FYN	9606.ENSP00000295897	9606.ENSP00000346671	0	0	0	0	0	0	0	0.517	0.517
ALB	MAPK8	9606.ENSP00000295897	9606.ENSP00000378974	0	0	0	0	0	0	0	0.517	0.517
ALB	SYN1	9606.ENSP00000295897	9606.ENSP00000295987	0	0	0	0	0.062	0	0	0.514	0.524
ALB	NEFL	9606.ENSP00000295897	9606.ENSP00000482169	0	0	0	0	0	0.078	0	0.506	0.525
ALB	NLRP3	9606.ENSP00000295897	9606.ENSP00000337383	0	0	0	0	0	0	0	0.532	0.532
ALB	PSEN1	9606.ENSP00000295897	9606.ENSP00000326366	0	0	0	0	0	0	0	0.535	0.535
ALB	GSN	9606.ENSP00000295897	9606.ENSP00000362924	0	0	0	0	0.065	0	0	0.526	0.538
ALB	P4HB	9606.ENSP00000295897	9606.ENSP00000327801	0	0	0	0	0	0	0	0.539	0.539
ALB	MAP1LC3A	9606.ENSP00000295897	9606.ENSP00000363970	0	0	0	0	0	0.116	0	0.502	0.541
ALB	PPIA	9606.ENSP00000295897	9606.ENSP00000419425	0	0	0	0	0	0	0	0.543	0.543
ALB	TOMM20	9606.ENSP00000295897	9606.ENSP00000355566	0	0	0	0	0	0	0	0.544	0.544
ALB	LAMP2	9606.ENSP00000295897	9606.ENSP00000408411	0	0	0	0	0	0	0	0.548	0.548
ALB	SQSTM1	9606.ENSP00000295897	9606.ENSP00000374455	0	0	0	0	0	0	0	0.548	0.548
ALB	ATG5	9606.ENSP00000295897	9606.ENSP00000358072	0	0	0	0	0	0	0	0.550	0.550
ALB	HMGB1	9606.ENSP00000295897	9606.ENSP00000345347	0	0	0	0	0	0	0	0.556	0.556
ALB	MAPT	9606.ENSP00000295897	9606.ENSP00000340820	0	0	0	0	0	0	0	0.568	0.568
ALB	HSP90B1	9606.ENSP00000295897	9606.ENSP00000299767	0	0	0	0	0	0	0	0.569	0.569
ALB	HSP90AA1	9606.ENSP00000295897	9606.ENSP00000335153	0	0	0	0	0	0	0	0.569	0.570
ALB	APOA4	9606.ENSP00000295897	9606.ENSP00000350425	0	0	0	0	0.129	0.155	0	0.464	0.571
ALB	ENSP00000451560	9606.ENSP00000295897	9606.ENSP00000451560	0	0	0	0	0	0	0	0.575	0.575
ALB	TUBB3	9606.ENSP00000295897	9606.ENSP00000320295	0	0	0	0	0	0	0	0.576	0.576
ALB	GDNF	9606.ENSP00000295897	9606.ENSP00000409007	0	0	0	0	0	0	0	0.577	0.577
ALB	AQP4	9606.ENSP00000295897	9606.ENSP00000372654	0	0	0	0	0.052	0	0	0.592	0.596
ALB	NCL	9606.ENSP00000295897	9606.ENSP00000318195	0	0	0	0	0	0	0	0.600	0.600
ALB	CALCA	9606.ENSP00000295897	9606.ENSP00000331746	0	0	0	0	0	0	0	0.619	0.619
ALB	MTOR	9606.ENSP00000295897	9606.ENSP00000354558	0	0	0	0	0	0	0	0.629	0.629
ALB	BECN1	9606.ENSP00000295897	9606.ENSP00000355231	0	0	0	0	0	0	0	0.634	0.634
ALB	HSPA4	9606.ENSP00000295897	9606.ENSP00000302961	0	0	0	0	0	0	0	0.638	0.638
ALB	HSPA8	9606.ENSP00000295897	9606.ENSP00000432083	0	0	0	0	0	0.131	0	0.616	0.652
ALB	CREB1	9606.ENSP00000295897	9606.ENSP00000387699	0	0	0	0	0	0	0	0.652	0.652
ALB	PTEN	9606.ENSP00000295897	9606.ENSP00000361021	0	0	0	0	0	0	0	0.655	0.655
ALB	HSPA5	9606.ENSP00000295897	9606.ENSP00000324173	0	0	0	0	0	0	0	0.657	0.657
ALB	GSK3B	9606.ENSP00000295897	9606.ENSP00000324806	0	0	0	0	0	0.105	0	0.634	0.658
ALB	DLG4	9606.ENSP00000295897	9606.ENSP00000382428	0	0	0	0	0	0	0	0.661	0.661
ALB	CTSB	9606.ENSP00000295897	9606.ENSP00000345672	0	0	0	0	0	0	0	0.661	0.661
ALB	MAP2	9606.ENSP00000295897	9606.ENSP00000353508	0	0	0	0	0	0	0	0.667	0.667
ALB	BCL2L1	9606.ENSP00000295897	9606.ENSP00000302564	0	0	0	0	0.049	0	0	0.668	0.671
ALB	TH	9606.ENSP00000295897	9606.ENSP00000370571	0	0	0	0	0.066	0	0	0.665	0.673
ALB	HSPD1	9606.ENSP00000295897	9606.ENSP00000373620	0	0	0	0	0	0	0	0.682	0.682
ALB	MBP	9606.ENSP00000295897	9606.ENSP00000380958	0	0	0	0	0	0	0	0.688	0.688
ALB	AIF1	9606.ENSP00000295897	9606.ENSP00000365227	0	0	0	0	0	0	0	0.690	0.690
ALB	SNCA	9606.ENSP00000295897	9606.ENSP00000338345	0	0	0	0	0	0	0	0.693	0.694
ALB	SRC	9606.ENSP00000295897	9606.ENSP00000362680	0	0	0	0	0	0	0	0.695	0.695
ALB	CLU	9606.ENSP00000295897	9606.ENSP00000315130	0	0	0	0	0.085	0	0	0.682	0.696
ALB	SAA1	9606.ENSP00000295897	9606.ENSP00000384906	0	0	0	0	0.062	0	0	0.706	0.713
ALB	LAMP1	9606.ENSP00000295897	9606.ENSP00000333298	0	0	0	0	0	0	0	0.714	0.715
ALB	BDNF	9606.ENSP00000295897	9606.ENSP00000414303	0	0	0	0	0	0	0	0.730	0.730
ALB	HIST2H3PS2	9606.ENSP00000295897	9606.ENSP00000476960	0	0	0	0	0	0	0	0.736	0.736
ALB	ITGAM	9606.ENSP00000295897	9606.ENSP00000441691	0	0	0	0	0	0	0	0.756	0.756
ALB	RBFOX3	9606.ENSP00000295897	9606.ENSP00000463653	0	0	0	0	0	0	0	0.783	0.783
ALB	AKT1	9606.ENSP00000295897	9606.ENSP00000451828	0	0	0	0	0	0	0	0.792	0.792
ALB	TLR4	9606.ENSP00000295897	9606.ENSP00000363089	0	0	0	0	0	0	0	0.794	0.794
ALB	CD44	9606.ENSP00000295897	9606.ENSP00000398632	0	0	0	0	0	0	0	0.803	0.803
ALB	ACHE	9606.ENSP00000295897	9606.ENSP00000303211	0	0	0	0	0.062	0	0	0.809	0.814
ALB	GFAP	9606.ENSP00000295897	9606.ENSP00000468500	0	0	0	0	0	0.153	0	0.810	0.832
ALB	NGF	9606.ENSP00000295897	9606.ENSP00000358525	0	0	0	0	0	0	0	0.843	0.844
ALB	CASP3	9606.ENSP00000295897	9606.ENSP00000311032	0	0	0	0	0	0	0	0.852	0.852
ALB	FGA	9606.ENSP00000295897	9606.ENSP00000306361	0	0	0	0	0.751	0.143	0	0.383	0.857
ALB	IL6	9606.ENSP00000295897	9606.ENSP00000385675	0	0	0	0	0	0	0	0.860	0.860
ALB	CYCS	9606.ENSP00000295897	9606.ENSP00000307786	0	0	0	0	0	0	0	0.860	0.860
ALB	TNF	9606.ENSP00000295897	9606.ENSP00000398698	0	0	0	0	0	0	0	0.866	0.866
ALB	CST3	9606.ENSP00000295897	9606.ENSP00000381448	0	0	0	0	0	0.330	0	0.825	0.877
ALB	ACTB	9606.ENSP00000295897	9606.ENSP00000349960	0	0	0	0	0	0.155	0	0.908	0.919
ALB	CAV1	9606.ENSP00000295897	9606.ENSP00000339191	0	0	0	0	0	0	0	0.931	0.931
ALB	B2M	9606.ENSP00000295897	9606.ENSP00000452780	0	0	0	0	0	0.800	0	0.822	0.962
ALB	INS	9606.ENSP00000295897	9606.ENSP00000380432	0	0	0	0	0	0	0	0.990	0.990
AMBRA1	CANX	9606.ENSP00000431926	9606.ENSP00000247461	0	0	0	0	0.062	0	0	0.448	0.460
AMBRA1	RAB7A	9606.ENSP00000431926	9606.ENSP00000265062	0	0	0	0	0.062	0	0	0.509	0.520
AMBRA1	GABARAPL1	9606.ENSP00000431926	9606.ENSP00000266458	0	0	0	0	0.052	0	0	0.653	0.656
AMBRA1	MAP1LC3B	9606.ENSP00000431926	9606.ENSP00000268607	0	0	0	0	0.052	0.270	0	0.697	0.772
AMBRA1	BCL2L1	9606.ENSP00000431926	9606.ENSP00000302564	0	0	0	0	0.049	0	0	0.594	0.597
AMBRA1	PSMC5	9606.ENSP00000431926	9606.ENSP00000310572	0	0	0	0	0.062	0.376	0	0.144	0.455
AMBRA1	HDAC6	9606.ENSP00000431926	9606.ENSP00000334061	0	0	0	0	0.062	0.113	0	0.439	0.492
AMBRA1	HSP90AA1	9606.ENSP00000431926	9606.ENSP00000335153	0	0	0	0	0.049	0.374	0	0.225	0.498
AMBRA1	SNCA	9606.ENSP00000431926	9606.ENSP00000338345	0	0	0	0	0	0.270	0	0.343	0.500
AMBRA1	ATG7	9606.ENSP00000431926	9606.ENSP00000346437	0	0	0	0	0.063	0	0	0.744	0.750
AMBRA1	TFEB	9606.ENSP00000431926	9606.ENSP00000351742	0	0	0	0	0	0	0	0.536	0.536
AMBRA1	MTOR	9606.ENSP00000431926	9606.ENSP00000354558	0	0	0	0	0.081	0.292	0	0.556	0.686
AMBRA1	BECN1	9606.ENSP00000431926	9606.ENSP00000355231	0	0	0	0	0.062	0.892	0.600	0.990	0.999
AMBRA1	PARK2	9606.ENSP00000431926	9606.ENSP00000355865	0	0	0	0	0	0.522	0	0.904	0.952
AMBRA1	ATG5	9606.ENSP00000431926	9606.ENSP00000358072	0	0	0	0	0	0	0	0.743	0.743
AMBRA1	SRC	9606.ENSP00000431926	9606.ENSP00000362680	0	0	0	0	0	0.063	0	0.477	0.489
AMBRA1	MAP1LC3A	9606.ENSP00000431926	9606.ENSP00000363970	0	0	0	0	0.052	0.270	0	0.581	0.685
AMBRA1	PINK1	9606.ENSP00000431926	9606.ENSP00000364204	0	0	0	0	0	0	0	0.606	0.606
AMBRA1	OPTN	9606.ENSP00000431926	9606.ENSP00000368022	0	0	0	0	0	0	0	0.520	0.520
AMBRA1	SQSTM1	9606.ENSP00000431926	9606.ENSP00000374455	0	0	0	0	0.051	0.055	0	0.659	0.668
AMBRA1	NEDD4L	9606.ENSP00000431926	9606.ENSP00000383199	0	0	0	0	0.062	0.057	0	0.529	0.547
AMBRA1	PSMC2	9606.ENSP00000431926	9606.ENSP00000391211	0	0	0	0	0	0.421	0	0.147	0.485
AMBRA1	PSMC6	9606.ENSP00000431926	9606.ENSP00000401802	0	0	0	0	0.053	0.353	0	0.190	0.460
AMBRA1	PSMC3	9606.ENSP00000431926	9606.ENSP00000481029	0	0	0	0	0.062	0.390	0	0.157	0.475
AMBRA1	RAB7B	9606.ENSP00000431926	9606.ENSP00000479762	0	0	0	0	0.062	0	0	0.503	0.513
AMBRA1	HSPA8	9606.ENSP00000431926	9606.ENSP00000432083	0	0	0	0	0	0.396	0	0.323	0.574
ANKRD45	CANX	9606.ENSP00000331268	9606.ENSP00000247461	0	0	0	0	0.502	0.369	0	0.317	0.766
ANKRD45	HSPA9	9606.ENSP00000331268	9606.ENSP00000297185	0	0	0	0	0.227	0	0	0.435	0.544
ANKRD45	HSP90B1	9606.ENSP00000331268	9606.ENSP00000299767	0	0	0	0	0.652	0.246	0	0.298	0.799
ANKRD45	HSPA4	9606.ENSP00000331268	9606.ENSP00000302961	0	0	0	0	0.238	0.056	0	0.326	0.473
ANKRD45	GAK	9606.ENSP00000331268	9606.ENSP00000314499	0	0	0	0	0.062	0.152	0	0.564	0.622
ANKRD45	TPPP2	9606.ENSP00000331268	9606.ENSP00000317595	0	0	0	0	0	0.528	0	0	0.528
ANKRD45	P4HB	9606.ENSP00000331268	9606.ENSP00000327801	0	0	0	0	0.411	0.369	0	0.250	0.696
ANKRD45	DNAJC6	9606.ENSP00000331268	9606.ENSP00000360108	0	0	0	0	0.065	0.108	0	0.432	0.484
ANKRD45	SLC9C2	9606.ENSP00000331268	9606.ENSP00000356687	0	0.496	0	0	0	0	0	0	0.496
ANKRD45	TPPP	9606.ENSP00000331268	9606.ENSP00000353785	0	0	0	0	0	0.528	0	0	0.528
ANKRD45	TPPP3	9606.ENSP00000331268	9606.ENSP00000462435	0	0	0	0	0	0.528	0	0	0.528
ANKRD45	HSP90AA1	9606.ENSP00000331268	9606.ENSP00000335153	0	0	0	0	0.344	0.246	0	0.296	0.621
ANKRD45	HSP90AB1	9606.ENSP00000331268	9606.ENSP00000360609	0	0	0	0	0.344	0.246	0	0.296	0.621
ANKRD45	SURF4	9606.ENSP00000331268	9606.ENSP00000361057	0	0	0	0	0.545	0.058	0	0.434	0.736
ANKRD45	HSPD1	9606.ENSP00000331268	9606.ENSP00000373620	0.047	0	0	0	0.649	0.179	0	0.432	0.823
APH1B	GSAP	9606.ENSP00000261879	9606.ENSP00000257626	0	0	0	0	0	0	0	0.646	0.646
APH1B	TPPP	9606.ENSP00000261879	9606.ENSP00000353785	0	0	0	0	0	0	0	0.452	0.452
APH1B	LAMP1	9606.ENSP00000261879	9606.ENSP00000333298	0	0	0	0	0	0	0	0.483	0.483
APH1B	BACE1	9606.ENSP00000261879	9606.ENSP00000318585	0	0	0	0	0	0	0	0.609	0.609
APH1B	NGF	9606.ENSP00000261879	9606.ENSP00000358525	0	0	0	0	0	0	0.900	0.063	0.902
APH1B	APP	9606.ENSP00000261879	9606.ENSP00000284981	0	0	0	0	0.052	0.044	0.900	0.664	0.965
APH1B	PSEN2	9606.ENSP00000261879	9606.ENSP00000355747	0	0	0	0	0.066	0.661	0.800	0.808	0.986
APH1B	PSEN1	9606.ENSP00000261879	9606.ENSP00000326366	0	0	0	0	0.066	0.646	0.900	0.895	0.996
APLP1	CTSB	9606.ENSP00000221891	9606.ENSP00000345672	0	0	0	0	0	0.056	0	0.454	0.462
APLP1	SNAP25	9606.ENSP00000221891	9606.ENSP00000254976	0	0	0	0	0.375	0	0	0.193	0.474
APLP1	SYP	9606.ENSP00000221891	9606.ENSP00000263233	0	0	0	0	0.261	0	0	0.323	0.478
APLP1	MAPT	9606.ENSP00000221891	9606.ENSP00000340820	0	0	0	0	0.231	0	0	0.377	0.501
APLP1	ITM2B	9606.ENSP00000221891	9606.ENSP00000367828	0	0	0	0	0.062	0.067	0	0.478	0.504
APLP1	CST3	9606.ENSP00000221891	9606.ENSP00000381448	0	0	0	0	0	0.135	0	0.461	0.515
APLP1	KIF5A	9606.ENSP00000221891	9606.ENSP00000408979	0	0	0	0	0.360	0.212	0	0.141	0.529
APLP1	PSEN2	9606.ENSP00000221891	9606.ENSP00000355747	0	0	0	0	0.048	0.058	0	0.522	0.534
APLP1	SNCA	9606.ENSP00000221891	9606.ENSP00000338345	0	0	0	0	0.121	0.078	0	0.473	0.537
APLP1	RAB3A	9606.ENSP00000221891	9606.ENSP00000222256	0	0	0	0	0.232	0.369	0	0.182	0.569
APLP1	PSEN1	9606.ENSP00000221891	9606.ENSP00000326366	0	0	0	0	0.048	0.058	0	0.570	0.580
APLP1	SNCB	9606.ENSP00000221891	9606.ENSP00000308057	0	0	0	0	0.352	0.056	0	0.411	0.609
APLP1	PRNP	9606.ENSP00000221891	9606.ENSP00000368752	0	0	0	0	0.064	0.528	0	0.342	0.684
APLP1	BACE1	9606.ENSP00000221891	9606.ENSP00000318585	0	0	0	0	0.096	0.111	0	0.702	0.740
APLP1	APP	9606.ENSP00000221891	9606.ENSP00000284981	0	0	0	0.878	0.122	0.718	0	0.938	0.771
APOA1	GRN	9606.ENSP00000236850	9606.ENSP00000053867	0	0	0	0	0	0	0	0.748	0.748
APOA1	GAPDH	9606.ENSP00000236850	9606.ENSP00000229239	0	0	0	0	0	0	0	0.457	0.457
APOA1	ACTB	9606.ENSP00000236850	9606.ENSP00000349960	0	0	0	0	0	0	0	0.485	0.485
APOA1	THY1	9606.ENSP00000236850	9606.ENSP00000284240	0	0	0	0	0	0	0	0.498	0.497
APOA1	IL1B	9606.ENSP00000236850	9606.ENSP00000263341	0	0	0	0	0	0	0	0.517	0.517
APOA1	CALCA	9606.ENSP00000236850	9606.ENSP00000331746	0	0	0	0	0	0	0.500	0.138	0.550
APOA1	CAV1	9606.ENSP00000236850	9606.ENSP00000339191	0	0	0	0	0	0	0	0.555	0.555
APOA1	MFGE8	9606.ENSP00000236850	9606.ENSP00000268150	0	0	0	0	0	0	0.500	0.167	0.565
APOA1	TLR4	9606.ENSP00000236850	9606.ENSP00000363089	0	0	0	0	0.062	0	0	0.589	0.598
APOA1	LYZ	9606.ENSP00000236850	9606.ENSP00000261267	0	0	0	0	0.076	0	0.300	0.432	0.600
APOA1	IAPP	9606.ENSP00000236850	9606.ENSP00000240652	0	0	0	0	0	0	0.500	0.233	0.600
APOA1	TNF	9606.ENSP00000236850	9606.ENSP00000398698	0	0	0	0	0	0	0	0.606	0.606
APOA1	IL6	9606.ENSP00000236850	9606.ENSP00000385675	0	0	0	0	0	0	0	0.612	0.612
APOA1	B2M	9606.ENSP00000236850	9606.ENSP00000452780	0	0	0	0	0.062	0	0.300	0.505	0.646
APOA1	CST3	9606.ENSP00000236850	9606.ENSP00000381448	0	0	0	0	0.062	0	0.300	0.518	0.655
APOA1	GSN	9606.ENSP00000236850	9606.ENSP00000362924	0	0	0	0	0	0	0.300	0.650	0.744
APOA1	SNCA	9606.ENSP00000236850	9606.ENSP00000338345	0	0	0	0	0	0.486	0.500	0.342	0.816
APOA1	SAA1	9606.ENSP00000236850	9606.ENSP00000384906	0	0	0	0	0.062	0	0.540	0.734	0.875
APOA1	INS	9606.ENSP00000236850	9606.ENSP00000380432	0	0	0	0	0.062	0	0.500	0.759	0.877
APOA1	EP300	9606.ENSP00000236850	9606.ENSP00000263253	0	0	0	0	0	0	0.900	0.102	0.906
APOA1	APOA4	9606.ENSP00000236850	9606.ENSP00000350425	0	0	0	0.706	0.444	0	0.800	0.866	0.913
APOA1	P4HB	9606.ENSP00000236850	9606.ENSP00000327801	0	0	0	0	0.062	0	0.900	0.293	0.927
APOA1	PPARGC1A	9606.ENSP00000236850	9606.ENSP00000264867	0	0	0	0	0	0	0.900	0.335	0.930
APOA1	FGA	9606.ENSP00000236850	9606.ENSP00000306361	0	0	0	0	0.643	0.521	0.300	0.509	0.933
APOA1	APP	9606.ENSP00000236850	9606.ENSP00000284981	0	0	0	0	0.062	0.680	0.720	0.457	0.948
APOA1	TTR	9606.ENSP00000236850	9606.ENSP00000237014	0	0	0	0	0.248	0.463	0.300	0.923	0.975
APOA1	ALB	9606.ENSP00000236850	9606.ENSP00000295897	0	0	0	0	0.698	0.350	0.650	0.843	0.987
APOA1	APOC2	9606.ENSP00000236850	9606.ENSP00000466775	0	0	0	0	0.756	0	0.800	0.866	0.992
APOA1	CLU	9606.ENSP00000236850	9606.ENSP00000315130	0	0	0	0	0.062	0.153	0.720	0.983	0.995
APOA1	APOE	9606.ENSP00000236850	9606.ENSP00000252486	0	0	0	0	0.205	0.371	0.800	0.981	0.997
APOA4	APOA1	9606.ENSP00000350425	9606.ENSP00000236850	0	0	0	0.706	0.444	0	0.800	0.866	0.913
APOA4	TTR	9606.ENSP00000350425	9606.ENSP00000237014	0	0	0	0	0.189	0.207	0.300	0.610	0.801
APOA4	IAPP	9606.ENSP00000350425	9606.ENSP00000240652	0	0	0	0	0	0	0.500	0.319	0.645
APOA4	APOE	9606.ENSP00000350425	9606.ENSP00000252486	0	0	0	0.638	0.108	0.225	0.800	0.704	0.887
APOA4	F12	9606.ENSP00000350425	9606.ENSP00000253496	0	0	0	0	0.493	0	0	0.188	0.570
APOA4	MFGE8	9606.ENSP00000350425	9606.ENSP00000268150	0	0	0	0	0	0	0.500	0	0.499
APOA4	APP	9606.ENSP00000350425	9606.ENSP00000284981	0	0	0	0	0.064	0.285	0.720	0.167	0.823
APOA4	ALB	9606.ENSP00000350425	9606.ENSP00000295897	0	0	0	0	0.129	0.155	0	0.464	0.571
APOA4	FGA	9606.ENSP00000350425	9606.ENSP00000306361	0	0	0	0	0.683	0.081	0.300	0.455	0.874
APOA4	CLU	9606.ENSP00000350425	9606.ENSP00000315130	0	0	0	0	0.062	0.102	0.720	0.564	0.883
APOA4	P4HB	9606.ENSP00000350425	9606.ENSP00000327801	0	0	0	0	0.062	0	0.900	0.134	0.911
APOA4	CALCA	9606.ENSP00000350425	9606.ENSP00000331746	0	0	0	0	0	0	0.500	0.066	0.513
APOA4	SNCA	9606.ENSP00000350425	9606.ENSP00000338345	0	0	0	0	0	0	0.500	0.082	0.521
APOA4	B2M	9606.ENSP00000350425	9606.ENSP00000452780	0	0	0	0	0.053	0	0.300	0.241	0.452
APOA4	GSN	9606.ENSP00000350425	9606.ENSP00000362924	0	0	0	0	0.062	0	0.300	0.501	0.643
APOA4	INS	9606.ENSP00000350425	9606.ENSP00000380432	0	0	0	0	0.049	0	0.500	0.401	0.690
APOA4	SAA1	9606.ENSP00000350425	9606.ENSP00000384906	0	0	0	0	0.062	0	0.540	0.457	0.745
APOA4	APOC2	9606.ENSP00000350425	9606.ENSP00000466775	0	0	0	0	0.197	0	0.800	0.736	0.953
APOC2	APOA1	9606.ENSP00000466775	9606.ENSP00000236850	0	0	0	0	0.756	0	0.800	0.866	0.992
APOC2	TTR	9606.ENSP00000466775	9606.ENSP00000237014	0	0	0	0	0.105	0	0	0.500	0.533
APOC2	APOE	9606.ENSP00000466775	9606.ENSP00000252486	0	0	0	0	0.166	0.385	0.800	0.907	0.989
APOC2	APP	9606.ENSP00000466775	9606.ENSP00000284981	0	0	0	0	0.063	0	0.720	0.155	0.758
APOC2	ALB	9606.ENSP00000466775	9606.ENSP00000295897	0	0	0	0	0.094	0	0	0.460	0.489
APOC2	CLU	9606.ENSP00000466775	9606.ENSP00000315130	0	0	0	0	0	0	0.720	0.508	0.856
APOC2	SNCA	9606.ENSP00000466775	9606.ENSP00000338345	0	0	0	0	0	0	0	0.473	0.474
APOC2	APOA4	9606.ENSP00000466775	9606.ENSP00000350425	0	0	0	0	0.197	0	0.800	0.736	0.953
APOC2	INS	9606.ENSP00000466775	9606.ENSP00000380432	0	0	0	0	0	0	0	0.468	0.468
APOC2	SAA1	9606.ENSP00000466775	9606.ENSP00000384906	0	0	0	0	0.062	0	0.540	0.466	0.749
APOC2	TOMM40	9606.ENSP00000466775	9606.ENSP00000410339	0	0	0	0	0	0	0	0.646	0.646
APOE	GRN	9606.ENSP00000252486	9606.ENSP00000053867	0	0	0	0	0.066	0	0	0.565	0.576
APOE	SIRT1	9606.ENSP00000252486	9606.ENSP00000212015	0	0	0	0	0	0	0	0.619	0.619
APOE	HMOX1	9606.ENSP00000252486	9606.ENSP00000216117	0	0	0	0	0.062	0	0	0.518	0.528
APOE	GAPDH	9606.ENSP00000252486	9606.ENSP00000229239	0	0	0	0	0	0	0	0.557	0.557
APOE	CTSD	9606.ENSP00000252486	9606.ENSP00000236671	0	0	0	0	0.085	0	0	0.584	0.604
APOE	APOA1	9606.ENSP00000252486	9606.ENSP00000236850	0	0	0	0	0.205	0.371	0.800	0.981	0.997
APOE	TTR	9606.ENSP00000252486	9606.ENSP00000237014	0	0	0	0	0.089	0	0	0.682	0.698
APOE	TARDBP	9606.ENSP00000252486	9606.ENSP00000240185	0	0	0	0	0	0	0	0.520	0.520
APOE	IAPP	9606.ENSP00000252486	9606.ENSP00000240652	0	0	0	0	0	0	0	0.621	0.621
APOE	CAT	9606.ENSP00000252486	9606.ENSP00000241052	0	0	0	0	0.062	0	0	0.515	0.525
APOE	NRGN	9606.ENSP00000252486	9606.ENSP00000284292	0	0	0	0	0	0	0	0.451	0.451
APOE	CREB1	9606.ENSP00000252486	9606.ENSP00000387699	0	0	0	0	0	0	0	0.451	0.451
APOE	HTT	9606.ENSP00000252486	9606.ENSP00000347184	0	0	0	0	0	0	0	0.455	0.455
APOE	PARK2	9606.ENSP00000252486	9606.ENSP00000355865	0	0	0	0	0	0	0	0.457	0.457
APOE	NLRP3	9606.ENSP00000252486	9606.ENSP00000337383	0	0	0	0	0	0	0	0.457	0.457
APOE	PPARGC1A	9606.ENSP00000252486	9606.ENSP00000264867	0	0	0	0	0	0	0	0.459	0.459
APOE	TP53	9606.ENSP00000252486	9606.ENSP00000269305	0	0	0	0	0	0	0	0.459	0.459
APOE	NGF	9606.ENSP00000252486	9606.ENSP00000358525	0	0	0	0	0	0	0	0.464	0.463
APOE	SLC6A3	9606.ENSP00000252486	9606.ENSP00000270349	0	0	0	0	0.062	0	0	0.455	0.466
APOE	MAPK3	9606.ENSP00000252486	9606.ENSP00000263025	0	0	0	0	0	0	0	0.470	0.470
APOE	AQP4	9606.ENSP00000252486	9606.ENSP00000372654	0	0	0	0	0.119	0	0	0.424	0.471
APOE	PPIA	9606.ENSP00000252486	9606.ENSP00000419425	0	0	0	0	0	0	0	0.473	0.473
APOE	SRC	9606.ENSP00000252486	9606.ENSP00000362680	0	0	0	0	0	0	0	0.503	0.503
APOE	CDK5	9606.ENSP00000252486	9606.ENSP00000419782	0	0	0	0	0	0	0	0.504	0.504
APOE	LRRK2	9606.ENSP00000252486	9606.ENSP00000298910	0	0	0	0	0	0	0	0.505	0.505
APOE	SOD1	9606.ENSP00000252486	9606.ENSP00000270142	0	0	0	0	0	0	0	0.507	0.507
APOE	NEFL	9606.ENSP00000252486	9606.ENSP00000482169	0	0	0	0	0.056	0	0	0.505	0.512
APOE	DLG4	9606.ENSP00000252486	9606.ENSP00000382428	0	0	0	0	0.066	0	0	0.501	0.514
APOE	SLC6A4	9606.ENSP00000252486	9606.ENSP00000261707	0	0	0	0	0.062	0	0	0.504	0.514
APOE	GBA	9606.ENSP00000252486	9606.ENSP00000314508	0	0	0	0	0.062	0	0	0.505	0.515
APOE	AIF1	9606.ENSP00000252486	9606.ENSP00000365227	0	0	0	0	0	0	0	0.517	0.517
APOE	ITGAM	9606.ENSP00000252486	9606.ENSP00000441691	0	0	0	0	0.062	0	0	0.511	0.522
APOE	VDAC1	9606.ENSP00000252486	9606.ENSP00000265333	0	0	0	0	0	0.398	0	0.244	0.525
APOE	S100B	9606.ENSP00000252486	9606.ENSP00000291700	0	0	0	0	0.084	0	0	0.504	0.526
APOE	SYP	9606.ENSP00000252486	9606.ENSP00000263233	0	0	0	0	0.065	0	0	0.517	0.529
APOE	YWHAQ	9606.ENSP00000252486	9606.ENSP00000371267	0	0	0	0	0	0	0	0.547	0.547
APOE	GFAP	9606.ENSP00000252486	9606.ENSP00000468500	0	0	0	0	0.096	0	0	0.528	0.555
APOE	C9orf72	9606.ENSP00000252486	9606.ENSP00000482753	0	0	0	0	0	0	0	0.557	0.557
APOE	TLR2	9606.ENSP00000252486	9606.ENSP00000260010	0	0	0	0	0	0	0	0.566	0.566
APOE	GSN	9606.ENSP00000252486	9606.ENSP00000362924	0	0	0	0	0.065	0	0	0.590	0.600
APOE	CASP3	9606.ENSP00000252486	9606.ENSP00000311032	0	0	0	0	0	0	0	0.607	0.608
APOE	CST3	9606.ENSP00000252486	9606.ENSP00000381448	0	0	0	0	0.086	0	0	0.597	0.616
APOE	CTSB	9606.ENSP00000252486	9606.ENSP00000345672	0	0	0	0	0.062	0.265	0	0.507	0.631
APOE	COMT	9606.ENSP00000252486	9606.ENSP00000354511	0	0	0	0	0	0	0	0.654	0.654
APOE	ACTB	9606.ENSP00000252486	9606.ENSP00000349960	0	0	0	0	0.049	0.116	0	0.621	0.654
APOE	AKT1	9606.ENSP00000252486	9606.ENSP00000451828	0	0	0	0	0	0	0	0.665	0.665
APOE	IL1B	9606.ENSP00000252486	9606.ENSP00000263341	0	0	0	0	0	0	0	0.688	0.688
APOE	CAV1	9606.ENSP00000252486	9606.ENSP00000339191	0	0	0	0	0	0	0	0.689	0.689
APOE	OPTN	9606.ENSP00000252486	9606.ENSP00000368022	0	0	0	0	0.062	0	0	0.693	0.700
APOE	TNF	9606.ENSP00000252486	9606.ENSP00000398698	0	0	0	0	0	0	0	0.713	0.713
APOE	IL6	9606.ENSP00000252486	9606.ENSP00000385675	0	0	0	0	0	0	0	0.714	0.714
APOE	ACHE	9606.ENSP00000252486	9606.ENSP00000303211	0	0	0	0	0.088	0	0	0.701	0.715
APOE	MAP2	9606.ENSP00000252486	9606.ENSP00000353508	0	0	0	0	0	0.477	0	0.485	0.719
APOE	INS	9606.ENSP00000252486	9606.ENSP00000380432	0	0	0	0	0	0	0	0.739	0.739
APOE	TLR4	9606.ENSP00000252486	9606.ENSP00000363089	0	0	0	0	0	0	0	0.756	0.756
APOE	PRNP	9606.ENSP00000252486	9606.ENSP00000368752	0	0	0	0	0	0.451	0	0.585	0.763
APOE	SAA1	9606.ENSP00000252486	9606.ENSP00000384906	0	0	0	0	0	0	0.540	0.508	0.764
APOE	BACE1	9606.ENSP00000252486	9606.ENSP00000318585	0	0	0	0	0	0	0	0.801	0.801
APOE	BDNF	9606.ENSP00000252486	9606.ENSP00000414303	0	0	0	0	0	0	0	0.815	0.815
APOE	BCHE	9606.ENSP00000252486	9606.ENSP00000264381	0	0	0	0	0.085	0	0	0.845	0.852
APOE	PSEN2	9606.ENSP00000252486	9606.ENSP00000355747	0	0	0	0	0.062	0	0	0.866	0.869
APOE	APOA4	9606.ENSP00000252486	9606.ENSP00000350425	0	0	0	0.638	0.108	0.225	0.800	0.704	0.887
APOE	PSEN1	9606.ENSP00000252486	9606.ENSP00000326366	0	0	0	0	0.062	0	0	0.900	0.902
APOE	TOMM40	9606.ENSP00000252486	9606.ENSP00000410339	0	0	0	0	0	0	0	0.923	0.923
APOE	CD44	9606.ENSP00000252486	9606.ENSP00000398632	0	0	0	0	0	0	0	0.962	0.962
APOE	ALB	9606.ENSP00000252486	9606.ENSP00000295897	0	0	0	0	0.096	0.262	0	0.954	0.967
APOE	SNCA	9606.ENSP00000252486	9606.ENSP00000338345	0	0	0	0	0.062	0.878	0	0.761	0.970
APOE	CLU	9606.ENSP00000252486	9606.ENSP00000315130	0	0	0	0	0.099	0	0.720	0.955	0.987
APOE	APOC2	9606.ENSP00000252486	9606.ENSP00000466775	0	0	0	0	0.166	0.385	0.800	0.907	0.989
APOE	TREM2	9606.ENSP00000252486	9606.ENSP00000362205	0	0	0	0	0.141	0.620	0	0.988	0.995
APOE	MAPT	9606.ENSP00000252486	9606.ENSP00000340820	0	0	0	0	0	0.823	0	0.983	0.997
APOE	APP	9606.ENSP00000252486	9606.ENSP00000284981	0	0	0	0	0.071	0.871	0.720	0.972	0.998
APP	GRN	9606.ENSP00000284981	9606.ENSP00000053867	0	0	0	0	0.062	0	0	0.561	0.570
APP	SIRT1	9606.ENSP00000284981	9606.ENSP00000212015	0	0	0	0	0	0	0	0.604	0.604
APP	MAPK1	9606.ENSP00000284981	9606.ENSP00000215832	0	0	0	0	0.063	0.086	0.600	0.396	0.765
APP	HMOX1	9606.ENSP00000284981	9606.ENSP00000216117	0	0	0	0	0	0	0	0.466	0.465
APP	STUB1	9606.ENSP00000284981	9606.ENSP00000219548	0	0	0	0	0	0.345	0	0.366	0.567
APP	APLP1	9606.ENSP00000284981	9606.ENSP00000221891	0	0	0	0.878	0.122	0.718	0	0.938	0.771
APP	GAPDH	9606.ENSP00000284981	9606.ENSP00000229239	0	0	0	0	0	0.212	0.800	0.885	0.980
APP	SNX17	9606.ENSP00000284981	9606.ENSP00000233575	0	0	0	0	0	0.063	0	0.716	0.723
APP	MFN2	9606.ENSP00000284981	9606.ENSP00000235329	0	0	0	0	0.062	0.057	0	0.479	0.499
APP	CTSD	9606.ENSP00000284981	9606.ENSP00000236671	0	0	0	0	0.087	0.502	0	0.608	0.806
APP	APOA1	9606.ENSP00000284981	9606.ENSP00000236850	0	0	0	0	0.062	0.680	0.720	0.457	0.948
APP	TTR	9606.ENSP00000284981	9606.ENSP00000237014	0	0	0	0	0.065	0.756	0.500	0.561	0.943
APP	TARDBP	9606.ENSP00000284981	9606.ENSP00000240185	0	0	0	0	0	0.043	0	0.612	0.613
APP	IAPP	9606.ENSP00000284981	9606.ENSP00000240652	0	0	0	0	0	0	0.500	0.619	0.802
APP	CAT	9606.ENSP00000284981	9606.ENSP00000241052	0	0	0	0	0.062	0.297	0	0.506	0.646
APP	ATXN1	9606.ENSP00000284981	9606.ENSP00000244769	0	0	0	0	0	0.043	0	0.504	0.505
APP	CANX	9606.ENSP00000284981	9606.ENSP00000247461	0	0	0	0	0.086	0.258	0	0.396	0.555
APP	APOE	9606.ENSP00000284981	9606.ENSP00000252486	0	0	0	0	0.071	0.871	0.720	0.972	0.998
APP	FUS	9606.ENSP00000284981	9606.ENSP00000254108	0	0	0	0	0	0	0	0.517	0.517
APP	SNAP25	9606.ENSP00000284981	9606.ENSP00000254976	0	0	0	0	0.111	0	0	0.493	0.530
APP	GSAP	9606.ENSP00000284981	9606.ENSP00000257626	0	0	0	0	0	0.500	0	0.941	0.969
APP	HTRA2	9606.ENSP00000284981	9606.ENSP00000258080	0	0	0	0	0	0.213	0	0.788	0.827
APP	SYT1	9606.ENSP00000284981	9606.ENSP00000261205	0	0	0	0	0.111	0	0	0.581	0.612
APP	LYZ	9606.ENSP00000284981	9606.ENSP00000261267	0	0	0	0	0	0	0.500	0.134	0.548
APP	APH1B	9606.ENSP00000284981	9606.ENSP00000261879	0	0	0	0	0.052	0.044	0.900	0.664	0.965
APP	MAPK3	9606.ENSP00000284981	9606.ENSP00000263025	0	0	0	0	0.063	0.086	0.600	0.518	0.812
APP	SYP	9606.ENSP00000284981	9606.ENSP00000263233	0	0	0	0	0.063	0.043	0	0.788	0.794
APP	EP300	9606.ENSP00000284981	9606.ENSP00000263253	0	0	0	0	0	0	0	0.966	0.967
APP	IL1B	9606.ENSP00000284981	9606.ENSP00000263341	0	0	0	0	0	0	0	0.672	0.672
APP	CHMP2B	9606.ENSP00000284981	9606.ENSP00000263780	0	0	0	0	0	0	0	0.492	0.492
APP	BCHE	9606.ENSP00000284981	9606.ENSP00000264381	0	0	0	0	0.087	0	0	0.722	0.735
APP	PPARGC1A	9606.ENSP00000284981	9606.ENSP00000264867	0	0	0	0	0.069	0	0	0.459	0.474
APP	RAB7A	9606.ENSP00000284981	9606.ENSP00000265062	0	0	0	0	0.063	0	0	0.563	0.573
APP	VDAC1	9606.ENSP00000284981	9606.ENSP00000265333	0	0	0	0	0	0	0	0.691	0.691
APP	GABARAPL1	9606.ENSP00000284981	9606.ENSP00000266458	0	0	0	0	0.089	0	0	0.448	0.476
APP	MFGE8	9606.ENSP00000284981	9606.ENSP00000268150	0	0	0	0	0.065	0	0.500	0.206	0.596
APP	MAP1LC3B	9606.ENSP00000284981	9606.ENSP00000268607	0	0	0	0	0	0.291	0	0.393	0.551
APP	TP53	9606.ENSP00000284981	9606.ENSP00000269305	0	0	0	0	0	0	0	0.621	0.621
APP	SOD1	9606.ENSP00000284981	9606.ENSP00000270142	0	0	0	0	0	0	0	0.755	0.755
APP	RAB5A	9606.ENSP00000284981	9606.ENSP00000273047	0	0	0	0	0	0	0	0.552	0.552
APP	EGFR	9606.ENSP00000284981	9606.ENSP00000275493	0	0	0	0	0.126	0.642	0	0.482	0.823
APP	NTRK2	9606.ENSP00000284981	9606.ENSP00000277120	0	0	0	0	0.105	0.135	0	0.646	0.702
APP	SLC1A2	9606.ENSP00000284981	9606.ENSP00000278379	0	0	0	0	0.085	0	0	0.475	0.499
APP	THY1	9606.ENSP00000284981	9606.ENSP00000284240	0	0	0	0	0.116	0.231	0	0.625	0.723
APP	UCHL1	9606.ENSP00000284981	9606.ENSP00000284440	0	0	0	0	0.096	0.486	0	0.474	0.734
APP	ITGAM	9606.ENSP00000284981	9606.ENSP00000441691	0	0	0	0	0.064	0	0	0.436	0.450
APP	NEFH	9606.ENSP00000284981	9606.ENSP00000311997	0	0	0	0	0.083	0.044	0	0.426	0.453
APP	RAB7B	9606.ENSP00000284981	9606.ENSP00000479762	0	0	0	0	0	0	0	0.457	0.457
APP	SYNJ1	9606.ENSP00000284981	9606.ENSP00000409667	0	0	0	0	0.080	0	0	0.436	0.459
APP	MAP1B	9606.ENSP00000284981	9606.ENSP00000296755	0	0	0	0	0.135	0	0	0.403	0.461
APP	ATG7	9606.ENSP00000284981	9606.ENSP00000346437	0	0	0	0	0	0.092	0	0.432	0.463
APP	KIF5B	9606.ENSP00000284981	9606.ENSP00000307078	0	0	0	0	0.064	0.230	0	0.318	0.465
APP	GDNF	9606.ENSP00000284981	9606.ENSP00000409007	0	0	0	0	0.062	0	0	0.459	0.470
APP	PPIA	9606.ENSP00000284981	9606.ENSP00000419425	0	0	0	0	0	0.342	0	0.233	0.474
APP	TLR4	9606.ENSP00000284981	9606.ENSP00000363089	0	0	0	0	0.062	0.056	0	0.454	0.474
APP	HMGB1	9606.ENSP00000284981	9606.ENSP00000345347	0	0	0	0	0	0.063	0.300	0.267	0.477
APP	MTOR	9606.ENSP00000284981	9606.ENSP00000354558	0	0	0	0	0	0	0	0.477	0.477
APP	MAP1LC3A	9606.ENSP00000284981	9606.ENSP00000363970	0	0	0	0	0.065	0.270	0	0.298	0.479
APP	OPTN	9606.ENSP00000284981	9606.ENSP00000368022	0	0	0	0	0	0.270	0	0.319	0.481
APP	MAOB	9606.ENSP00000284981	9606.ENSP00000367309	0	0	0	0	0.083	0	0	0.471	0.494
APP	KIF5C	9606.ENSP00000284981	9606.ENSP00000393379	0	0	0	0	0.088	0.230	0	0.345	0.500
APP	KIF5A	9606.ENSP00000284981	9606.ENSP00000408979	0	0	0	0	0.100	0.230	0	0.340	0.502
APP	AQP4	9606.ENSP00000284981	9606.ENSP00000372654	0	0	0	0	0.088	0	0	0.478	0.504
APP	CYCS	9606.ENSP00000284981	9606.ENSP00000307786	0	0	0	0	0	0	0	0.507	0.507
APP	TH	9606.ENSP00000284981	9606.ENSP00000370571	0	0	0	0	0.062	0	0	0.499	0.510
APP	DNM1L	9606.ENSP00000284981	9606.ENSP00000449089	0	0	0	0	0.062	0.070	0	0.491	0.518
APP	PLD1	9606.ENSP00000284981	9606.ENSP00000342793	0	0	0	0	0	0	0	0.518	0.518
APP	UBB	9606.ENSP00000284981	9606.ENSP00000304697	0	0	0	0	0.049	0.191	0	0.433	0.525
APP	HSP90B1	9606.ENSP00000284981	9606.ENSP00000299767	0	0	0	0	0.062	0.231	0	0.400	0.529
APP	LAMP1	9606.ENSP00000284981	9606.ENSP00000333298	0	0	0	0	0.091	0	0	0.506	0.532
APP	HSP90AB1	9606.ENSP00000284981	9606.ENSP00000360609	0	0	0	0	0.062	0.057	0	0.525	0.543
APP	ABL1	9606.ENSP00000284981	9606.ENSP00000361423	0	0	0	0	0.065	0.282	0	0.392	0.556
APP	CAV1	9606.ENSP00000284981	9606.ENSP00000339191	0	0	0	0	0.087	0.290	0	0.378	0.562
APP	PARK7	9606.ENSP00000284981	9606.ENSP00000418770	0	0	0	0	0	0.045	0	0.571	0.573
APP	SNCB	9606.ENSP00000284981	9606.ENSP00000308057	0	0	0	0	0.097	0.302	0	0.404	0.591
APP	VPS35	9606.ENSP00000284981	9606.ENSP00000299138	0	0	0	0	0	0.063	0	0.584	0.593
APP	FMR1	9606.ENSP00000284981	9606.ENSP00000359506	0	0	0	0	0	0	0	0.594	0.594
APP	DYRK1A	9606.ENSP00000284981	9606.ENSP00000381932	0	0	0	0	0	0	0	0.595	0.595
APP	C9orf72	9606.ENSP00000284981	9606.ENSP00000482753	0	0	0	0	0	0	0	0.601	0.601
APP	VPS26A	9606.ENSP00000284981	9606.ENSP00000362480	0	0	0	0	0	0	0	0.603	0.604
APP	CALCA	9606.ENSP00000284981	9606.ENSP00000331746	0	0	0	0	0	0	0.500	0.260	0.614
APP	SYN1	9606.ENSP00000284981	9606.ENSP00000295987	0	0	0	0	0.108	0	0	0.588	0.617
APP	IL6	9606.ENSP00000284981	9606.ENSP00000385675	0	0	0	0	0	0	0	0.619	0.619
APP	YWHAG	9606.ENSP00000284981	9606.ENSP00000306330	0	0	0	0	0.077	0.282	0	0.471	0.620
APP	CREB1	9606.ENSP00000284981	9606.ENSP00000387699	0	0	0	0	0	0	0	0.627	0.627
APP	PHF1	9606.ENSP00000284981	9606.ENSP00000363640	0	0	0	0	0	0	0	0.627	0.627
APP	CD44	9606.ENSP00000284981	9606.ENSP00000398632	0	0	0	0	0	0	0	0.652	0.652
APP	B2M	9606.ENSP00000284981	9606.ENSP00000452780	0	0	0	0	0.062	0	0.500	0.333	0.659
APP	SAA1	9606.ENSP00000284981	9606.ENSP00000384906	0	0	0	0	0	0	0.540	0.294	0.661
APP	BECN1	9606.ENSP00000284981	9606.ENSP00000355231	0	0	0	0	0	0	0	0.663	0.663
APP	MBP	9606.ENSP00000284981	9606.ENSP00000380958	0	0	0	0	0.063	0.297	0	0.531	0.664
APP	AKT1	9606.ENSP00000284981	9606.ENSP00000451828	0	0	0	0	0.064	0.057	0	0.651	0.665
APP	FGA	9606.ENSP00000284981	9606.ENSP00000306361	0	0	0	0	0.063	0.270	0.500	0.143	0.667
APP	PINK1	9606.ENSP00000284981	9606.ENSP00000364204	0	0	0	0	0.070	0.063	0	0.653	0.671
APP	RBFOX3	9606.ENSP00000284981	9606.ENSP00000463653	0	0	0	0	0.063	0	0	0.666	0.674
APP	VCP	9606.ENSP00000284981	9606.ENSP00000351777	0	0	0	0	0	0.403	0	0.479	0.675
APP	MT-ND1	9606.ENSP00000284981	9606.ENSP00000354687	0	0	0	0	0	0	0	0.683	0.683
APP	TNF	9606.ENSP00000284981	9606.ENSP00000398698	0	0	0	0	0	0.102	0	0.664	0.686
APP	TOMM20	9606.ENSP00000284981	9606.ENSP00000355566	0	0	0	0	0	0	0	0.693	0.693
APP	MAP2	9606.ENSP00000284981	9606.ENSP00000353508	0	0	0	0	0.115	0	0	0.676	0.701
APP	LRRK2	9606.ENSP00000284981	9606.ENSP00000298910	0	0	0	0	0.062	0.058	0	0.694	0.707
APP	YWHAQ	9606.ENSP00000284981	9606.ENSP00000371267	0	0	0	0	0.049	0.058	0	0.699	0.707
APP	AIF1	9606.ENSP00000284981	9606.ENSP00000365227	0	0	0	0	0	0	0	0.707	0.707
APP	BDNF	9606.ENSP00000284981	9606.ENSP00000414303	0	0	0	0	0.094	0.042	0	0.720	0.736
APP	CAPN1	9606.ENSP00000284981	9606.ENSP00000431984	0	0	0	0	0.058	0.042	0.650	0.297	0.748
APP	APOC2	9606.ENSP00000284981	9606.ENSP00000466775	0	0	0	0	0.063	0	0.720	0.155	0.758
APP	HSPA4	9606.ENSP00000284981	9606.ENSP00000302961	0	0	0	0	0	0.361	0	0.640	0.760
APP	S100B	9606.ENSP00000284981	9606.ENSP00000291700	0	0	0	0	0.062	0.045	0.500	0.558	0.775
APP	ACTB	9606.ENSP00000284981	9606.ENSP00000349960	0	0	0	0	0.063	0.299	0	0.688	0.777
APP	CTSB	9606.ENSP00000284981	9606.ENSP00000345672	0	0	0	0	0.085	0.056	0	0.764	0.778
APP	SRC	9606.ENSP00000284981	9606.ENSP00000362680	0	0	0	0	0.089	0.282	0	0.690	0.780
APP	NGF	9606.ENSP00000284981	9606.ENSP00000358525	0	0	0	0	0.062	0.044	0	0.776	0.782
APP	GSN	9606.ENSP00000284981	9606.ENSP00000362924	0	0	0	0	0.089	0.270	0.500	0.446	0.791
APP	GFAP	9606.ENSP00000284981	9606.ENSP00000468500	0	0	0	0	0.069	0.299	0	0.708	0.793
APP	ALB	9606.ENSP00000284981	9606.ENSP00000295897	0	0	0	0	0.065	0.315	0	0.702	0.793
APP	INS	9606.ENSP00000284981	9606.ENSP00000380432	0	0	0	0	0	0	0.500	0.637	0.811
APP	FYN	9606.ENSP00000284981	9606.ENSP00000346671	0	0	0	0	0.091	0.060	0	0.797	0.812
APP	PARK2	9606.ENSP00000284981	9606.ENSP00000355865	0	0	0	0	0	0.493	0	0.662	0.821
APP	APOA4	9606.ENSP00000284981	9606.ENSP00000350425	0	0	0	0	0.064	0.285	0.720	0.167	0.823
APP	CDK5	9606.ENSP00000284981	9606.ENSP00000419782	0	0	0	0	0.062	0.273	0	0.773	0.831
APP	TREM2	9606.ENSP00000284981	9606.ENSP00000362205	0	0	0	0	0.049	0.419	0	0.722	0.833
APP	HSP90AA1	9606.ENSP00000284981	9606.ENSP00000335153	0	0	0	0	0.053	0.494	0	0.681	0.834
APP	NEFL	9606.ENSP00000284981	9606.ENSP00000482169	0	0	0	0	0.090	0.633	0	0.560	0.840
APP	FKBP1A	9606.ENSP00000284981	9606.ENSP00000383003	0	0	0	0	0.062	0	0	0.841	0.845
APP	HTT	9606.ENSP00000284981	9606.ENSP00000347184	0	0	0	0	0	0	0	0.860	0.860
APP	DLG4	9606.ENSP00000284981	9606.ENSP00000382428	0	0	0	0	0.130	0.347	0	0.812	0.884
APP	CST3	9606.ENSP00000284981	9606.ENSP00000381448	0	0	0	0	0.089	0.210	0.500	0.720	0.886
APP	CRYAB	9606.ENSP00000284981	9606.ENSP00000433560	0	0	0	0	0.101	0.873	0	0.235	0.905
APP	KLK6	9606.ENSP00000284981	9606.ENSP00000366047	0	0	0	0	0.083	0.863	0	0.377	0.915
APP	GSK3B	9606.ENSP00000284981	9606.ENSP00000324806	0	0	0	0	0.060	0.698	0	0.793	0.936
APP	HSPA5	9606.ENSP00000284981	9606.ENSP00000324173	0	0	0	0	0.062	0.225	0	0.920	0.937
APP	CASP3	9606.ENSP00000284981	9606.ENSP00000311032	0	0	0	0	0.062	0.682	0	0.824	0.943
APP	HSPA8	9606.ENSP00000284981	9606.ENSP00000432083	0	0	0	0	0.062	0.704	0	0.820	0.945
APP	ACHE	9606.ENSP00000284981	9606.ENSP00000303211	0	0	0	0	0.092	0.801	0	0.759	0.952
APP	MAPK8	9606.ENSP00000284981	9606.ENSP00000378974	0	0	0	0	0.052	0.270	0.900	0.421	0.954
APP	MAPT	9606.ENSP00000284981	9606.ENSP00000340820	0	0	0	0	0.065	0.746	0	0.883	0.969
APP	PSEN2	9606.ENSP00000284981	9606.ENSP00000355747	0	0	0	0	0.048	0.478	0	0.945	0.970
APP	KLC1	9606.ENSP00000284981	9606.ENSP00000414982	0	0	0	0	0.086	0.704	0	0.913	0.974
APP	TOMM40	9606.ENSP00000284981	9606.ENSP00000410339	0	0	0	0	0	0	0	0.985	0.985
APP	SNCA	9606.ENSP00000284981	9606.ENSP00000338345	0	0	0	0	0.064	0.810	0.500	0.872	0.987
APP	ITM2B	9606.ENSP00000284981	9606.ENSP00000367828	0	0	0	0	0.088	0.357	0.500	0.963	0.988
APP	CLU	9606.ENSP00000284981	9606.ENSP00000315130	0	0	0	0	0.115	0.870	0.720	0.695	0.988
APP	PRNP	9606.ENSP00000284981	9606.ENSP00000368752	0	0	0	0	0.097	0.839	0	0.959	0.993
APP	BACE1	9606.ENSP00000284981	9606.ENSP00000318585	0	0	0	0	0.088	0.880	0.900	0.991	0.999
APP	PSEN1	9606.ENSP00000284981	9606.ENSP00000326366	0	0	0	0	0.048	0.974	0.900	0.972	0.999
AQP4	GAPDH	9606.ENSP00000372654	9606.ENSP00000229239	0.045	0	0	0	0.063	0.057	0	0.434	0.459
AQP4	APOE	9606.ENSP00000372654	9606.ENSP00000252486	0	0	0	0	0.119	0	0	0.424	0.471
AQP4	SNAP25	9606.ENSP00000372654	9606.ENSP00000254976	0	0	0	0	0.382	0	0	0.293	0.544
AQP4	HAPLN2	9606.ENSP00000372654	9606.ENSP00000255039	0	0	0	0	0.484	0	0	0	0.484
AQP4	SYP	9606.ENSP00000372654	9606.ENSP00000263233	0	0	0	0	0.297	0	0	0.284	0.475
AQP4	IL1B	9606.ENSP00000372654	9606.ENSP00000263341	0	0	0	0	0	0	0	0.517	0.517
AQP4	NTRK2	9606.ENSP00000372654	9606.ENSP00000277120	0	0	0	0	0.390	0.056	0	0.234	0.520
AQP4	SLC1A2	9606.ENSP00000372654	9606.ENSP00000278379	0	0	0	0	0.354	0	0	0.975	0.984
AQP4	APP	9606.ENSP00000372654	9606.ENSP00000284981	0	0	0	0	0.088	0	0	0.478	0.504
AQP4	S100B	9606.ENSP00000372654	9606.ENSP00000291700	0	0	0	0	0.231	0	0	0.681	0.745
AQP4	ALB	9606.ENSP00000372654	9606.ENSP00000295897	0	0	0	0	0.052	0	0	0.592	0.596
AQP4	SNCB	9606.ENSP00000372654	9606.ENSP00000308057	0	0	0	0	0.445	0	0	0.058	0.454
AQP4	SNCA	9606.ENSP00000372654	9606.ENSP00000338345	0	0	0	0	0.121	0	0	0.424	0.473
AQP4	CAV1	9606.ENSP00000372654	9606.ENSP00000339191	0	0	0	0	0	0	0	0.468	0.469
AQP4	MAPT	9606.ENSP00000372654	9606.ENSP00000340820	0	0	0	0	0.258	0	0	0.294	0.453
AQP4	ACTB	9606.ENSP00000372654	9606.ENSP00000349960	0	0	0	0	0.063	0	0	0.472	0.484
AQP4	MAP2	9606.ENSP00000372654	9606.ENSP00000353508	0	0	0	0	0.332	0	0	0.296	0.510
AQP4	AIF1	9606.ENSP00000372654	9606.ENSP00000365227	0	0	0	0	0.063	0.149	0	0.602	0.654
AQP4	BDNF	9606.ENSP00000372654	9606.ENSP00000414303	0	0	0	0	0	0	0	0.460	0.459
AQP4	TNF	9606.ENSP00000372654	9606.ENSP00000398698	0	0	0	0	0	0	0	0.482	0.482
AQP4	IL6	9606.ENSP00000372654	9606.ENSP00000385675	0	0	0	0	0	0	0	0.528	0.528
AQP4	DLG4	9606.ENSP00000372654	9606.ENSP00000382428	0	0	0	0	0.152	0	0	0.480	0.541
AQP4	NEFL	9606.ENSP00000372654	9606.ENSP00000482169	0	0	0	0	0.281	0	0	0.392	0.544
AQP4	RBFOX3	9606.ENSP00000372654	9606.ENSP00000463653	0	0	0	0	0.160	0	0	0.553	0.608
AQP4	MAG	9606.ENSP00000372654	9606.ENSP00000376048	0	0	0	0	0.499	0	0	0.456	0.715
AQP4	MBP	9606.ENSP00000372654	9606.ENSP00000380958	0	0	0	0	0.225	0	0	0.668	0.731
AQP4	GFAP	9606.ENSP00000372654	9606.ENSP00000468500	0	0	0	0	0.658	0	0	0.743	0.908
ARFGAP1	GRN	9606.ENSP00000314615	9606.ENSP00000053867	0	0	0	0	0.083	0.484	0	0	0.506
ARFGAP1	PLD2	9606.ENSP00000314615	9606.ENSP00000263088	0	0	0	0	0.118	0.102	0	0.486	0.558
ARFGAP1	ARFGAP3	9606.ENSP00000314615	9606.ENSP00000263245	0	0	0	0.651	0.065	0.927	0.900	0.636	0.994
ARFGAP1	LRRK2	9606.ENSP00000314615	9606.ENSP00000298910	0	0	0	0	0.062	0.554	0	0.667	0.848
ARFGAP1	LRRK1	9606.ENSP00000314615	9606.ENSP00000373600	0	0	0	0	0.062	0.143	0	0.422	0.494
ARFGAP1	SNCA	9606.ENSP00000314615	9606.ENSP00000338345	0	0	0	0	0	0.049	0	0.568	0.573
ARFGAP1	INS	9606.ENSP00000314615	9606.ENSP00000380432	0	0	0	0	0	0	0.600	0	0.600
ARFGAP1	SPTBN1	9606.ENSP00000314615	9606.ENSP00000349259	0	0	0	0	0.063	0.060	0.600	0	0.616
ARFGAP1	SURF4	9606.ENSP00000314615	9606.ENSP00000361057	0	0	0	0	0.086	0.056	0.600	0	0.624
ARFGAP1	RAB1A	9606.ENSP00000314615	9606.ENSP00000387286	0	0	0	0	0.049	0.056	0.600	0.456	0.778
ARFGAP3	SNCA	9606.ENSP00000263245	9606.ENSP00000338345	0	0	0	0	0	0	0	0.488	0.488
ARFGAP3	INS	9606.ENSP00000263245	9606.ENSP00000380432	0	0	0	0	0	0	0.600	0.046	0.602
ARFGAP3	SPTBN1	9606.ENSP00000263245	9606.ENSP00000349259	0	0	0	0	0	0.060	0.600	0	0.607
ARFGAP3	SURF4	9606.ENSP00000263245	9606.ENSP00000361057	0	0	0	0	0.063	0.058	0.600	0	0.616
ARFGAP3	LRRK2	9606.ENSP00000263245	9606.ENSP00000298910	0	0	0	0	0.062	0.139	0	0.667	0.707
ARFGAP3	RAB1A	9606.ENSP00000263245	9606.ENSP00000387286	0	0	0	0	0.107	0.064	0.600	0.298	0.734
ARFGAP3	ARFGAP1	9606.ENSP00000263245	9606.ENSP00000314615	0	0	0	0.651	0.065	0.927	0.900	0.636	0.994
ARPP19	SNCA	9606.ENSP00000455625	9606.ENSP00000338345	0	0	0	0	0.049	0.270	0	0.474	0.603
ARPP19	ENSA	9606.ENSP00000455625	9606.ENSP00000341743	0	0	0	0.965	0	0	0.650	0.871	0.660
ARPP19	PSMD4	9606.ENSP00000455625	9606.ENSP00000357879	0	0	0	0	0	0	0	0.454	0.454
ARPP19	PPP2R5D	9606.ENSP00000455625	9606.ENSP00000417963	0	0	0	0	0.049	0	0	0.508	0.512
ATG5	SIRT1	9606.ENSP00000358072	9606.ENSP00000212015	0	0	0	0	0.096	0.270	0	0.943	0.959
ATG5	GAPDH	9606.ENSP00000358072	9606.ENSP00000229239	0	0	0	0	0	0.056	0	0.695	0.700
ATG5	MFN2	9606.ENSP00000358072	9606.ENSP00000235329	0	0	0	0	0.062	0	0.600	0.569	0.824
ATG5	CTSD	9606.ENSP00000358072	9606.ENSP00000236671	0	0	0	0	0	0	0	0.628	0.628
ATG5	CAT	9606.ENSP00000358072	9606.ENSP00000241052	0	0	0	0	0	0	0	0.513	0.513
ATG5	CANX	9606.ENSP00000358072	9606.ENSP00000247461	0	0	0	0	0	0	0	0.501	0.501
ATG5	MAPK3	9606.ENSP00000358072	9606.ENSP00000263025	0	0	0	0	0.067	0	0	0.470	0.485
ATG5	IL1B	9606.ENSP00000358072	9606.ENSP00000263341	0	0	0	0	0	0	0	0.560	0.560
ATG5	PPARGC1A	9606.ENSP00000358072	9606.ENSP00000264867	0	0	0	0	0.049	0	0	0.487	0.491
ATG5	RAB7A	9606.ENSP00000358072	9606.ENSP00000265062	0	0	0	0	0	0.063	0	0.872	0.875
ATG5	VDAC1	9606.ENSP00000358072	9606.ENSP00000265333	0	0	0	0	0	0	0.600	0.550	0.812
ATG5	GABARAPL1	9606.ENSP00000358072	9606.ENSP00000266458	0	0	0	0	0.049	0.532	0.900	0.947	0.997
ATG5	MAP1LC3B	9606.ENSP00000358072	9606.ENSP00000268607	0	0	0	0	0.049	0.392	0.600	0.922	0.979
ATG5	TP53	9606.ENSP00000358072	9606.ENSP00000269305	0	0	0	0	0	0	0	0.762	0.762
ATG5	RAB5A	9606.ENSP00000358072	9606.ENSP00000273047	0	0	0	0	0.074	0	0	0.690	0.701
ATG5	ALB	9606.ENSP00000358072	9606.ENSP00000295897	0	0	0	0	0	0	0	0.550	0.550
ATG5	BCL2L1	9606.ENSP00000358072	9606.ENSP00000302564	0	0	0	0	0.055	0.270	0	0.989	0.992
ATG5	HSPA4	9606.ENSP00000358072	9606.ENSP00000302961	0	0	0	0	0	0	0	0.593	0.594
ATG5	CYCS	9606.ENSP00000358072	9606.ENSP00000307786	0	0	0	0	0.055	0	0	0.603	0.609
ATG5	CASP3	9606.ENSP00000358072	9606.ENSP00000311032	0	0	0	0	0.062	0.159	0	0.788	0.819
ATG5	HSPA5	9606.ENSP00000358072	9606.ENSP00000324173	0	0	0	0	0	0	0	0.658	0.658
ATG5	LAMP1	9606.ENSP00000358072	9606.ENSP00000333298	0	0	0	0	0.062	0	0	0.818	0.822
ATG5	HDAC6	9606.ENSP00000358072	9606.ENSP00000334061	0	0	0	0	0.062	0	0	0.587	0.596
ATG5	HSP90AA1	9606.ENSP00000358072	9606.ENSP00000335153	0	0	0	0	0	0	0	0.577	0.577
ATG5	NLRP3	9606.ENSP00000358072	9606.ENSP00000337383	0	0	0	0	0	0	0	0.505	0.505
ATG5	SNCA	9606.ENSP00000358072	9606.ENSP00000338345	0	0	0	0	0	0.270	0	0.531	0.643
ATG5	CAV1	9606.ENSP00000358072	9606.ENSP00000339191	0	0	0	0	0	0.270	0	0.822	0.865
ATG5	CTSB	9606.ENSP00000358072	9606.ENSP00000345672	0	0	0	0	0.054	0	0	0.567	0.572
ATG5	ATG7	9606.ENSP00000358072	9606.ENSP00000346437	0	0	0	0	0.093	0.577	0.800	0.985	0.998
ATG5	HTT	9606.ENSP00000358072	9606.ENSP00000347184	0	0	0	0	0	0.270	0	0.747	0.807
ATG5	ACTB	9606.ENSP00000358072	9606.ENSP00000349960	0	0	0	0	0	0.160	0	0.730	0.764
ATG5	TFEB	9606.ENSP00000358072	9606.ENSP00000351742	0	0	0	0	0	0	0	0.693	0.693
ATG5	VCP	9606.ENSP00000358072	9606.ENSP00000351777	0	0	0	0	0.072	0.466	0	0.430	0.693
ATG5	MTOR	9606.ENSP00000358072	9606.ENSP00000354558	0	0	0	0	0	0.160	0	0.810	0.833
ATG5	BECN1	9606.ENSP00000358072	9606.ENSP00000355231	0	0	0	0	0.112	0.065	0.650	0.968	0.989
ATG5	TOMM20	9606.ENSP00000358072	9606.ENSP00000355566	0	0	0	0	0	0	0	0.560	0.560
ATG5	PARK2	9606.ENSP00000358072	9606.ENSP00000355865	0	0	0	0	0.062	0	0	0.680	0.687
ATG5	VDAC2	9606.ENSP00000358072	9606.ENSP00000361635	0	0	0	0	0	0	0	0.453	0.453
ATG5	INS	9606.ENSP00000358072	9606.ENSP00000380432	0	0	0	0	0	0	0	0.470	0.470
ATG5	IL6	9606.ENSP00000358072	9606.ENSP00000385675	0	0	0	0	0	0	0	0.479	0.479
ATG5	SIRT3	9606.ENSP00000358072	9606.ENSP00000372191	0	0	0	0	0.055	0	0	0.480	0.488
ATG5	CAPN1	9606.ENSP00000358072	9606.ENSP00000431984	0	0	0	0	0	0.270	0	0.370	0.520
ATG5	TNF	9606.ENSP00000358072	9606.ENSP00000398698	0	0	0	0	0	0	0	0.521	0.521
ATG5	HSPA8	9606.ENSP00000358072	9606.ENSP00000432083	0	0	0	0	0	0	0	0.537	0.537
ATG5	DNM1L	9606.ENSP00000358072	9606.ENSP00000449089	0	0	0	0	0.062	0	0	0.538	0.548
ATG5	PTEN	9606.ENSP00000358072	9606.ENSP00000361021	0	0	0	0	0.063	0	0	0.591	0.600
ATG5	MAPK8	9606.ENSP00000358072	9606.ENSP00000378974	0	0	0	0	0.080	0	0	0.590	0.607
ATG5	LAMP2	9606.ENSP00000358072	9606.ENSP00000408411	0	0	0	0	0.062	0	0	0.731	0.737
ATG5	AMBRA1	9606.ENSP00000358072	9606.ENSP00000431926	0	0	0	0	0	0	0	0.743	0.743
ATG5	AKT1	9606.ENSP00000358072	9606.ENSP00000451828	0	0	0	0	0.048	0.057	0	0.738	0.744
ATG5	RAB7B	9606.ENSP00000358072	9606.ENSP00000479762	0	0	0	0	0	0	0	0.795	0.795
ATG5	OPTN	9606.ENSP00000358072	9606.ENSP00000368022	0	0	0	0	0.062	0.486	0	0.685	0.835
ATG5	PINK1	9606.ENSP00000358072	9606.ENSP00000364204	0	0	0	0	0.062	0	0	0.865	0.868
ATG5	SQSTM1	9606.ENSP00000358072	9606.ENSP00000374455	0	0	0	0	0.052	0.270	0.600	0.920	0.974
ATG5	MAP1LC3A	9606.ENSP00000358072	9606.ENSP00000363970	0	0	0	0	0.049	0.586	0.600	0.911	0.984
ATG7	SIRT1	9606.ENSP00000346437	9606.ENSP00000212015	0.052	0	0	0	0.066	0.486	0	0.969	0.984
ATG7	MAPK1	9606.ENSP00000346437	9606.ENSP00000215832	0	0	0	0	0.065	0.057	0.600	0.270	0.708
ATG7	GAPDH	9606.ENSP00000346437	9606.ENSP00000229239	0	0	0	0	0.052	0.070	0	0.640	0.655
ATG7	MFN2	9606.ENSP00000346437	9606.ENSP00000235329	0	0	0	0	0.063	0.059	0	0.497	0.517
ATG7	CTSD	9606.ENSP00000346437	9606.ENSP00000236671	0	0	0	0	0.065	0	0	0.626	0.636
ATG7	CAT	9606.ENSP00000346437	9606.ENSP00000241052	0	0	0	0	0.101	0	0	0.553	0.581
ATG7	CANX	9606.ENSP00000346437	9606.ENSP00000247461	0	0	0	0	0.063	0	0	0.463	0.475
ATG7	SIRT2	9606.ENSP00000346437	9606.ENSP00000249396	0.052	0	0	0	0.066	0	0	0.789	0.798
ATG7	SNX1	9606.ENSP00000346437	9606.ENSP00000261889	0	0	0	0	0.064	0.443	0	0.289	0.597
ATG7	MAPK3	9606.ENSP00000346437	9606.ENSP00000263025	0	0	0	0	0.065	0.057	0.600	0.381	0.752
ATG7	EP300	9606.ENSP00000346437	9606.ENSP00000263253	0	0	0	0	0.062	0.270	0	0.938	0.954
ATG7	IL1B	9606.ENSP00000346437	9606.ENSP00000263341	0	0	0	0	0	0	0	0.479	0.479
ATG7	CHMP2B	9606.ENSP00000346437	9606.ENSP00000263780	0	0	0	0	0.063	0	0	0.462	0.474
ATG7	PPARGC1A	9606.ENSP00000346437	9606.ENSP00000264867	0	0	0	0	0	0	0	0.506	0.506
ATG7	RAB7A	9606.ENSP00000346437	9606.ENSP00000265062	0	0	0	0	0.049	0	0	0.857	0.858
ATG7	VDAC1	9606.ENSP00000346437	9606.ENSP00000265333	0	0	0	0	0	0	0	0.494	0.494
ATG7	GABARAPL1	9606.ENSP00000346437	9606.ENSP00000266458	0	0	0	0	0.066	0.811	0.800	0.993	0.999
ATG7	MAP1LC3B	9606.ENSP00000346437	9606.ENSP00000268607	0	0	0	0	0.066	0.942	0.600	0.976	0.999
ATG7	TP53	9606.ENSP00000346437	9606.ENSP00000269305	0	0	0	0	0	0.270	0	0.963	0.972
ATG7	SOD1	9606.ENSP00000346437	9606.ENSP00000270142	0	0	0	0	0.049	0	0	0.532	0.536
ATG7	RPS27A	9606.ENSP00000346437	9606.ENSP00000272317	0	0	0	0	0.062	0.180	0.600	0.206	0.723
ATG7	RAB5A	9606.ENSP00000346437	9606.ENSP00000273047	0	0	0	0	0.107	0	0	0.576	0.605
ATG7	APP	9606.ENSP00000346437	9606.ENSP00000284981	0	0	0	0	0	0.092	0	0.432	0.463
ATG7	UBE2L6	9606.ENSP00000346437	9606.ENSP00000287156	0.045	0	0	0	0.049	0.212	0.900	0.153	0.928
ATG7	ALB	9606.ENSP00000346437	9606.ENSP00000295897	0	0	0	0	0	0	0	0.494	0.494
ATG7	LRRK2	9606.ENSP00000346437	9606.ENSP00000298910	0	0	0	0	0.062	0.145	0	0.549	0.607
ATG7	BCL2L1	9606.ENSP00000346437	9606.ENSP00000302564	0	0	0	0	0	0.061	0	0.568	0.577
ATG7	HSPA4	9606.ENSP00000346437	9606.ENSP00000302961	0	0	0	0	0.049	0.071	0	0.440	0.462
ATG7	UBB	9606.ENSP00000346437	9606.ENSP00000304697	0	0	0	0	0.062	0.180	0.600	0.088	0.682
ATG7	FGA	9606.ENSP00000346437	9606.ENSP00000306361	0	0	0	0	0	0	0.600	0	0.600
ATG7	CYCS	9606.ENSP00000346437	9606.ENSP00000307786	0	0	0	0	0	0	0	0.522	0.522
ATG7	CASP3	9606.ENSP00000346437	9606.ENSP00000311032	0	0	0	0	0.062	0.065	0	0.699	0.713
ATG7	HSPA5	9606.ENSP00000346437	9606.ENSP00000324173	0	0	0	0	0.049	0.071	0	0.614	0.629
ATG7	SIRT7	9606.ENSP00000346437	9606.ENSP00000329466	0.052	0	0	0	0.066	0	0	0.459	0.479
ATG7	LAMP1	9606.ENSP00000346437	9606.ENSP00000333298	0	0	0	0	0.049	0	0	0.803	0.805
ATG7	HDAC6	9606.ENSP00000346437	9606.ENSP00000334061	0	0	0	0	0.062	0.056	0	0.610	0.624
ATG7	HSP90AA1	9606.ENSP00000346437	9606.ENSP00000335153	0	0	0	0	0.062	0.056	0	0.509	0.527
ATG7	NLRP3	9606.ENSP00000346437	9606.ENSP00000337383	0	0	0	0	0	0	0	0.456	0.456
ATG7	SNCA	9606.ENSP00000346437	9606.ENSP00000338345	0	0	0	0	0	0	0	0.548	0.548
ATG7	UBQLN2	9606.ENSP00000346437	9606.ENSP00000345195	0	0	0	0	0.063	0.180	0	0.392	0.493
ATG7	CTSB	9606.ENSP00000346437	9606.ENSP00000345672	0	0	0	0	0.062	0.056	0	0.536	0.554
ATG7	SIRT5	9606.ENSP00000346437	9606.ENSP00000476228	0.052	0	0	0	0.066	0	0	0.430	0.452
ATG7	TNF	9606.ENSP00000346437	9606.ENSP00000398698	0	0	0	0	0	0	0	0.474	0.474
ATG7	VCP	9606.ENSP00000346437	9606.ENSP00000351777	0	0	0	0	0.065	0	0	0.478	0.491
ATG7	INS	9606.ENSP00000346437	9606.ENSP00000380432	0	0	0	0	0	0	0	0.517	0.517
ATG7	DNM1L	9606.ENSP00000346437	9606.ENSP00000449089	0	0	0	0	0.065	0.108	0	0.484	0.532
ATG7	TOMM20	9606.ENSP00000346437	9606.ENSP00000355566	0	0	0	0	0.064	0	0	0.524	0.535
ATG7	SIRT3	9606.ENSP00000346437	9606.ENSP00000372191	0.052	0	0	0	0.066	0	0	0.521	0.539
ATG7	MAPK8	9606.ENSP00000346437	9606.ENSP00000378974	0	0	0	0	0.072	0	0	0.541	0.556
ATG7	HSPA8	9606.ENSP00000346437	9606.ENSP00000432083	0	0	0	0	0.049	0.071	0	0.551	0.569
ATG7	PRKCD	9606.ENSP00000346437	9606.ENSP00000378217	0	0	0	0	0.054	0.486	0	0.195	0.574
ATG7	PSMD4	9606.ENSP00000346437	9606.ENSP00000357879	0	0	0	0	0.065	0.102	0	0.548	0.588
ATG7	PTEN	9606.ENSP00000346437	9606.ENSP00000361021	0	0	0	0	0.066	0	0	0.618	0.628
ATG7	OPTN	9606.ENSP00000346437	9606.ENSP00000368022	0	0	0	0	0	0	0	0.650	0.650
ATG7	ACTB	9606.ENSP00000346437	9606.ENSP00000349960	0	0	0	0	0.055	0.079	0	0.654	0.672
ATG7	HTT	9606.ENSP00000346437	9606.ENSP00000347184	0	0	0	0	0	0	0	0.698	0.698
ATG7	PARK2	9606.ENSP00000346437	9606.ENSP00000355865	0	0	0	0	0.062	0	0	0.694	0.701
ATG7	SRC	9606.ENSP00000346437	9606.ENSP00000362680	0	0	0	0	0.049	0.059	0.600	0.270	0.703
ATG7	UBC	9606.ENSP00000346437	9606.ENSP00000441543	0	0	0	0	0.062	0.180	0.600	0.174	0.711
ATG7	TFEB	9606.ENSP00000346437	9606.ENSP00000351742	0	0	0	0	0	0	0	0.723	0.723
ATG7	AKT1	9606.ENSP00000346437	9606.ENSP00000451828	0	0	0	0	0.045	0.059	0	0.717	0.723
ATG7	UBA52	9606.ENSP00000346437	9606.ENSP00000388107	0	0	0	0	0	0.293	0.600	0.126	0.731
ATG7	LAMP2	9606.ENSP00000346437	9606.ENSP00000408411	0	0	0	0	0.049	0	0	0.730	0.732
ATG7	AMBRA1	9606.ENSP00000346437	9606.ENSP00000431926	0	0	0	0	0.063	0	0	0.744	0.750
ATG7	RAB7B	9606.ENSP00000346437	9606.ENSP00000479762	0	0	0	0	0.049	0	0	0.776	0.778
ATG7	MTOR	9606.ENSP00000346437	9606.ENSP00000354558	0	0	0	0	0.049	0.067	0	0.787	0.794
ATG7	PINK1	9606.ENSP00000346437	9606.ENSP00000364204	0	0	0	0	0	0.076	0	0.865	0.870
ATG7	SQSTM1	9606.ENSP00000346437	9606.ENSP00000374455	0	0	0	0	0	0.270	0	0.910	0.931
ATG7	BECN1	9606.ENSP00000346437	9606.ENSP00000355231	0	0	0	0	0.081	0.182	0	0.966	0.972
ATG7	MAP1LC3A	9606.ENSP00000346437	9606.ENSP00000363970	0	0	0	0	0.066	0.887	0.600	0.908	0.995
ATG7	ATG5	9606.ENSP00000346437	9606.ENSP00000358072	0	0	0	0	0.093	0.577	0.800	0.985	0.998
ATP13A2	CTSD	9606.ENSP00000327214	9606.ENSP00000236671	0	0	0	0	0.106	0	0	0.552	0.582
ATP13A2	HTRA2	9606.ENSP00000327214	9606.ENSP00000258080	0	0	0	0	0.062	0	0	0.659	0.666
ATP13A2	DNAJC13	9606.ENSP00000327214	9606.ENSP00000260818	0	0	0	0	0.072	0	0	0.606	0.619
ATP13A2	SNCAIP	9606.ENSP00000327214	9606.ENSP00000261368	0	0	0	0	0.062	0.077	0	0.460	0.491
ATP13A2	VPS13C	9606.ENSP00000327214	9606.ENSP00000261517	0	0	0	0	0.063	0.122	0	0.612	0.653
ATP13A2	TMEM175	9606.ENSP00000327214	9606.ENSP00000264771	0	0	0	0	0	0	0	0.455	0.455
ATP13A2	RAB7A	9606.ENSP00000327214	9606.ENSP00000265062	0	0	0	0	0.105	0.285	0	0.294	0.509
ATP13A2	FBXO7	9606.ENSP00000327214	9606.ENSP00000266087	0	0	0	0	0	0	0	0.811	0.811
ATP13A2	SLC6A3	9606.ENSP00000327214	9606.ENSP00000270349	0	0	0	0	0.064	0	0	0.608	0.617
ATP13A2	DGKQ	9606.ENSP00000327214	9606.ENSP00000273814	0	0	0	0	0.106	0	0	0.587	0.615
ATP13A2	UCHL1	9606.ENSP00000327214	9606.ENSP00000284440	0	0	0	0	0.063	0	0	0.683	0.690
ATP13A2	LRRK2	9606.ENSP00000327214	9606.ENSP00000298910	0.045	0	0	0	0.108	0.103	0	0.891	0.905
ATP13A2	VPS35	9606.ENSP00000327214	9606.ENSP00000299138	0	0	0	0	0.063	0.074	0	0.844	0.853
ATP13A2	PANK2	9606.ENSP00000327214	9606.ENSP00000313377	0	0	0	0	0.062	0	0	0.715	0.721
ATP13A2	GAK	9606.ENSP00000327214	9606.ENSP00000314499	0	0	0	0	0.126	0.296	0	0.516	0.676
ATP13A2	GBA	9606.ENSP00000327214	9606.ENSP00000314508	0	0	0	0	0	0	0	0.738	0.738
ATP13A2	ATXN2	9606.ENSP00000327214	9606.ENSP00000366843	0	0	0	0	0.063	0	0	0.454	0.467
ATP13A2	LAMP1	9606.ENSP00000327214	9606.ENSP00000333298	0	0	0	0	0.062	0.285	0	0.287	0.480
ATP13A2	LRRK1	9606.ENSP00000327214	9606.ENSP00000373600	0.044	0	0	0	0.065	0.103	0	0.436	0.487
ATP13A2	CHM	9606.ENSP00000327214	9606.ENSP00000350386	0	0	0	0	0	0.057	0	0.495	0.503
ATP13A2	RAB39B	9606.ENSP00000327214	9606.ENSP00000358466	0	0	0	0	0	0.078	0	0.505	0.524
ATP13A2	TMEM230	9606.ENSP00000327214	9606.ENSP00000341364	0	0	0	0	0	0	0	0.528	0.528
ATP13A2	RAB29	9606.ENSP00000327214	9606.ENSP00000356107	0	0	0	0	0.062	0.056	0	0.541	0.558
ATP13A2	SYT11	9606.ENSP00000327214	9606.ENSP00000357307	0	0	0	0	0.063	0.270	0	0.412	0.562
ATP13A2	MAPT	9606.ENSP00000327214	9606.ENSP00000340820	0	0	0	0	0.062	0.059	0	0.561	0.578
ATP13A2	HSPA8	9606.ENSP00000327214	9606.ENSP00000432083	0	0	0	0	0	0.283	0	0.454	0.592
ATP13A2	EIF4G1	9606.ENSP00000327214	9606.ENSP00000416255	0	0	0	0	0.112	0	0	0.571	0.603
ATP13A2	DNAJC5	9606.ENSP00000327214	9606.ENSP00000354111	0	0	0	0	0.077	0	0	0.615	0.630
ATP13A2	CHCHD2	9606.ENSP00000327214	9606.ENSP00000378812	0	0	0	0	0	0	0	0.669	0.669
ATP13A2	SLC11A2	9606.ENSP00000327214	9606.ENSP00000378364	0.052	0	0	0	0.062	0.109	0	0.632	0.670
ATP13A2	SYNJ1	9606.ENSP00000327214	9606.ENSP00000409667	0	0	0	0	0.063	0.056	0	0.700	0.711
ATP13A2	GIGYF2	9606.ENSP00000327214	9606.ENSP00000387170	0	0	0	0	0.210	0	0	0.682	0.738
ATP13A2	DNAJC6	9606.ENSP00000327214	9606.ENSP00000360108	0	0	0	0	0.109	0.076	0	0.709	0.740
ATP13A2	PLA2G6	9606.ENSP00000327214	9606.ENSP00000333142	0	0	0	0	0.062	0	0	0.797	0.801
ATP13A2	SNCA	9606.ENSP00000327214	9606.ENSP00000338345	0	0	0	0	0	0	0	0.847	0.847
ATP13A2	PARK2	9606.ENSP00000327214	9606.ENSP00000355865	0	0	0	0	0	0	0	0.868	0.868
ATP13A2	PINK1	9606.ENSP00000327214	9606.ENSP00000364204	0	0	0	0	0.065	0	0	0.881	0.883
ATP13A2	PARK7	9606.ENSP00000327214	9606.ENSP00000418770	0	0	0	0	0	0	0	0.900	0.900
ATXN1	STUB1	9606.ENSP00000244769	9606.ENSP00000219548	0	0	0	0	0	0.486	0	0.710	0.844
ATXN1	GAPDH	9606.ENSP00000244769	9606.ENSP00000229239	0	0	0	0	0	0.316	0	0.441	0.601
ATXN1	DNAJB1	9606.ENSP00000244769	9606.ENSP00000254322	0	0	0	0	0	0.078	0	0.456	0.477
ATXN1	FMR1	9606.ENSP00000244769	9606.ENSP00000359506	0	0	0	0	0	0.148	0	0.425	0.489
ATXN1	UBQLN2	9606.ENSP00000244769	9606.ENSP00000345195	0	0	0	0	0	0.056	0	0.488	0.496
ATXN1	APP	9606.ENSP00000244769	9606.ENSP00000284981	0	0	0	0	0	0.043	0	0.504	0.505
ATXN1	C9orf72	9606.ENSP00000244769	9606.ENSP00000482753	0	0	0	0	0	0	0	0.510	0.510
ATXN1	HSPA8	9606.ENSP00000244769	9606.ENSP00000432083	0	0	0	0	0	0.319	0	0.327	0.522
ATXN1	CALB1	9606.ENSP00000244769	9606.ENSP00000265431	0	0	0	0	0.062	0.060	0	0.519	0.539
ATXN1	SNCA	9606.ENSP00000244769	9606.ENSP00000338345	0	0	0	0	0	0.042	0	0.563	0.563
ATXN1	HSPA1A	9606.ENSP00000244769	9606.ENSP00000364802	0	0	0	0	0.060	0.225	0	0.449	0.564
ATXN1	SOD1	9606.ENSP00000244769	9606.ENSP00000270142	0	0	0	0	0	0	0	0.593	0.594
ATXN1	VCP	9606.ENSP00000244769	9606.ENSP00000351777	0	0	0	0	0	0.362	0	0.389	0.595
ATXN1	ITPR1	9606.ENSP00000244769	9606.ENSP00000306253	0	0	0	0	0.070	0	0	0.604	0.616
ATXN1	HSPA4	9606.ENSP00000244769	9606.ENSP00000302961	0	0	0	0	0	0.282	0	0.564	0.674
ATXN1	YWHAE	9606.ENSP00000244769	9606.ENSP00000264335	0	0	0	0	0	0.510	0	0.635	0.814
ATXN1	ATXN3	9606.ENSP00000244769	9606.ENSP00000478320	0	0	0	0	0	0	0	0.850	0.850
ATXN1	ATXN2	9606.ENSP00000244769	9606.ENSP00000366843	0	0	0	0	0	0.219	0	0.839	0.869
ATXN1	HTT	9606.ENSP00000244769	9606.ENSP00000347184	0	0	0	0	0.062	0	0	0.900	0.903
ATXN2	TARDBP	9606.ENSP00000366843	9606.ENSP00000240185	0	0	0	0	0	0.491	0	0.897	0.945
ATXN2	ATXN1	9606.ENSP00000366843	9606.ENSP00000244769	0	0	0	0	0	0.219	0	0.839	0.869
ATXN2	TUBA4A	9606.ENSP00000366843	9606.ENSP00000248437	0	0	0	0	0.063	0	0	0.455	0.467
ATXN2	FUS	9606.ENSP00000366843	9606.ENSP00000254108	0	0	0	0	0.062	0.182	0	0.923	0.936
ATXN2	CHMP2B	9606.ENSP00000366843	9606.ENSP00000263780	0	0	0	0	0	0	0	0.606	0.606
ATXN2	SOD1	9606.ENSP00000366843	9606.ENSP00000270142	0	0	0	0	0	0	0	0.699	0.699
ATXN2	LRRK2	9606.ENSP00000366843	9606.ENSP00000298910	0	0	0	0	0.090	0.359	0	0.472	0.665
ATXN2	ITPR1	9606.ENSP00000366843	9606.ENSP00000306253	0	0	0	0	0.062	0	0.600	0.984	0.993
ATXN2	NCL	9606.ENSP00000366843	9606.ENSP00000318195	0	0	0	0	0.088	0.333	0	0.332	0.558
ATXN2	ATP13A2	9606.ENSP00000366843	9606.ENSP00000327214	0	0	0	0	0.063	0	0	0.454	0.467
ATXN2	SNCA	9606.ENSP00000366843	9606.ENSP00000338345	0	0	0	0	0	0	0	0.503	0.503
ATXN2	MAPT	9606.ENSP00000366843	9606.ENSP00000340820	0	0	0	0	0	0.270	0	0.503	0.621
ATXN2	UBQLN2	9606.ENSP00000366843	9606.ENSP00000345195	0	0	0	0	0.049	0	0	0.654	0.656
ATXN2	HTT	9606.ENSP00000366843	9606.ENSP00000347184	0	0	0	0	0.062	0	0	0.712	0.719
ATXN2	VCP	9606.ENSP00000366843	9606.ENSP00000351777	0	0	0	0	0.062	0	0	0.708	0.714
ATXN2	PARK2	9606.ENSP00000366843	9606.ENSP00000355865	0	0	0	0	0	0.270	0	0.711	0.780
ATXN2	FMR1	9606.ENSP00000366843	9606.ENSP00000359506	0	0	0	0	0.062	0.509	0	0.657	0.828
ATXN2	SQSTM1	9606.ENSP00000366843	9606.ENSP00000374455	0	0	0	0	0	0	0	0.497	0.497
ATXN2	SYNJ1	9606.ENSP00000366843	9606.ENSP00000409667	0	0	0	0	0.063	0	0	0.486	0.498
ATXN2	GIGYF2	9606.ENSP00000366843	9606.ENSP00000387170	0	0	0	0	0.201	0.233	0	0.413	0.609
ATXN2	VAPB	9606.ENSP00000366843	9606.ENSP00000417175	0	0	0	0	0.065	0	0	0.610	0.620
ATXN2	OPTN	9606.ENSP00000366843	9606.ENSP00000368022	0	0	0	0	0	0	0	0.717	0.717
ATXN2	EIF4G1	9606.ENSP00000366843	9606.ENSP00000416255	0	0	0	0	0.134	0.347	0	0.576	0.739
ATXN2	C9orf72	9606.ENSP00000366843	9606.ENSP00000482753	0	0	0	0	0.056	0	0	0.803	0.806
ATXN2	ATXN3	9606.ENSP00000366843	9606.ENSP00000478320	0	0	0	0	0.054	0	0.800	0.864	0.972
ATXN3	PSMD7	9606.ENSP00000478320	9606.ENSP00000219313	0	0	0	0	0.066	0.389	0	0.321	0.579
ATXN3	STUB1	9606.ENSP00000478320	9606.ENSP00000219548	0	0	0	0	0.064	0.881	0	0.917	0.990
ATXN3	ATXN1	9606.ENSP00000478320	9606.ENSP00000244769	0	0	0	0	0	0	0	0.850	0.850
ATXN3	DNAJB1	9606.ENSP00000478320	9606.ENSP00000254322	0	0	0	0	0.063	0.058	0	0.571	0.589
ATXN3	EP300	9606.ENSP00000478320	9606.ENSP00000263253	0	0	0	0	0.052	0.270	0	0.572	0.678
ATXN3	TP53	9606.ENSP00000478320	9606.ENSP00000269305	0	0	0	0	0	0.270	0	0.292	0.461
ATXN3	SOD1	9606.ENSP00000478320	9606.ENSP00000270142	0	0	0	0	0	0	0	0.546	0.546
ATXN3	RPS27A	9606.ENSP00000478320	9606.ENSP00000272317	0	0	0	0	0.052	0.934	0.900	0.064	0.993
ATXN3	UCHL1	9606.ENSP00000478320	9606.ENSP00000284440	0	0	0	0	0	0	0	0.496	0.496
ATXN3	LRRK2	9606.ENSP00000478320	9606.ENSP00000298910	0	0	0	0	0.066	0	0	0.502	0.514
ATXN3	HSPA4	9606.ENSP00000478320	9606.ENSP00000302961	0	0	0	0	0.052	0.120	0	0.513	0.559
ATXN3	UBB	9606.ENSP00000478320	9606.ENSP00000304697	0	0	0	0	0.061	0.861	0.900	0.112	0.986
ATXN3	ITPR1	9606.ENSP00000478320	9606.ENSP00000306253	0	0	0	0	0	0	0.600	0.973	0.988
ATXN3	GSK3B	9606.ENSP00000478320	9606.ENSP00000324806	0	0	0	0	0.062	0.289	0	0.248	0.455
ATXN3	HDAC6	9606.ENSP00000478320	9606.ENSP00000334061	0	0	0	0	0.062	0.270	0	0.945	0.959
ATXN3	HSP90AA1	9606.ENSP00000478320	9606.ENSP00000335153	0	0	0	0	0.052	0.302	0	0.396	0.565
ATXN3	SNCA	9606.ENSP00000478320	9606.ENSP00000338345	0	0	0	0	0	0	0	0.672	0.672
ATXN3	MAPT	9606.ENSP00000478320	9606.ENSP00000340820	0	0	0	0	0	0	0	0.468	0.468
ATXN3	HTT	9606.ENSP00000478320	9606.ENSP00000347184	0	0	0	0	0	0.270	0	0.890	0.917
ATXN3	VCP	9606.ENSP00000478320	9606.ENSP00000351777	0	0	0	0	0	0.981	0.600	0.994	0.999
ATXN3	BECN1	9606.ENSP00000478320	9606.ENSP00000355231	0	0	0	0	0.058	0.270	0.800	0.961	0.994
ATXN3	PARK2	9606.ENSP00000478320	9606.ENSP00000355865	0	0	0	0	0.062	0.788	0.800	0.909	0.995
ATXN3	PINK1	9606.ENSP00000478320	9606.ENSP00000364204	0	0	0	0	0	0	0	0.552	0.552
ATXN3	ATXN2	9606.ENSP00000478320	9606.ENSP00000366843	0	0	0	0	0.054	0	0.800	0.864	0.972
ATXN3	SQSTM1	9606.ENSP00000478320	9606.ENSP00000374455	0	0	0	0	0	0.270	0	0.346	0.502
ATXN3	PSMD14	9606.ENSP00000478320	9606.ENSP00000386541	0	0	0	0	0.062	0.094	0	0.579	0.611
ATXN3	UBA52	9606.ENSP00000478320	9606.ENSP00000388107	0	0	0	0	0	0.800	0.900	0.058	0.979
ATXN3	HSPA8	9606.ENSP00000478320	9606.ENSP00000432083	0	0	0	0	0.052	0.233	0	0.309	0.454
ATXN3	UBC	9606.ENSP00000478320	9606.ENSP00000441543	0	0	0	0	0.061	0.983	0.900	0.469	0.999
ATXN3	C9orf72	9606.ENSP00000478320	9606.ENSP00000482753	0	0	0	0	0	0	0	0.588	0.588
B2M	GAPDHS	9606.ENSP00000452780	9606.ENSP00000222286	0	0	0	0	0.062	0	0	0.494	0.505
B2M	GAPDH	9606.ENSP00000452780	9606.ENSP00000229239	0	0	0	0	0.062	0	0	0.797	0.801
B2M	APOA1	9606.ENSP00000452780	9606.ENSP00000236850	0	0	0	0	0.062	0	0.300	0.505	0.646
B2M	TTR	9606.ENSP00000452780	9606.ENSP00000237014	0	0	0	0	0	0	0.300	0.681	0.767
B2M	IAPP	9606.ENSP00000452780	9606.ENSP00000240652	0	0	0	0	0	0	0.500	0.468	0.722
B2M	CANX	9606.ENSP00000452780	9606.ENSP00000247461	0	0	0	0	0	0	0.650	0.970	0.989
B2M	LYZ	9606.ENSP00000452780	9606.ENSP00000261267	0	0	0	0	0.121	0	0.300	0.413	0.607
B2M	IL1B	9606.ENSP00000452780	9606.ENSP00000263341	0	0	0	0	0.111	0	0	0.737	0.757
B2M	MFGE8	9606.ENSP00000452780	9606.ENSP00000268150	0	0	0	0	0	0	0.500	0.295	0.632
B2M	TP53	9606.ENSP00000452780	9606.ENSP00000269305	0	0	0	0	0	0	0	0.564	0.564
B2M	EGFR	9606.ENSP00000452780	9606.ENSP00000275493	0	0	0	0	0.061	0	0	0.441	0.452
B2M	APP	9606.ENSP00000452780	9606.ENSP00000284981	0	0	0	0	0.062	0	0.500	0.333	0.659
B2M	ALB	9606.ENSP00000452780	9606.ENSP00000295897	0	0	0	0	0	0.800	0	0.822	0.962
B2M	CLU	9606.ENSP00000452780	9606.ENSP00000315130	0	0	0	0	0	0	0	0.541	0.541
B2M	CHRNA3	9606.ENSP00000452780	9606.ENSP00000315602	0	0	0	0	0	0	0	0.642	0.642
B2M	HSPA5	9606.ENSP00000452780	9606.ENSP00000324173	0	0	0	0	0	0	0.650	0.365	0.768
B2M	CALCA	9606.ENSP00000452780	9606.ENSP00000331746	0	0	0	0	0	0	0.500	0.294	0.631
B2M	LCK	9606.ENSP00000452780	9606.ENSP00000337825	0	0	0	0	0.079	0	0.900	0.305	0.930
B2M	SNCA	9606.ENSP00000452780	9606.ENSP00000338345	0	0	0	0	0	0	0.500	0.460	0.718
B2M	EEF1A1	9606.ENSP00000452780	9606.ENSP00000339063	0	0	0	0	0.096	0	0	0.418	0.451
B2M	FYN	9606.ENSP00000452780	9606.ENSP00000346671	0	0	0	0	0.062	0	0.900	0.152	0.913
B2M	ACTB	9606.ENSP00000452780	9606.ENSP00000349960	0	0	0	0	0	0	0	0.802	0.802
B2M	APOA4	9606.ENSP00000452780	9606.ENSP00000350425	0	0	0	0	0.053	0	0.300	0.241	0.452
B2M	HSP90AB1	9606.ENSP00000452780	9606.ENSP00000360609	0	0	0	0	0	0	0	0.550	0.550
B2M	TREM2	9606.ENSP00000452780	9606.ENSP00000362205	0	0	0	0	0.062	0	0.500	0.174	0.578
B2M	GSN	9606.ENSP00000452780	9606.ENSP00000362924	0	0	0	0	0.062	0	0.300	0.409	0.578
B2M	TLR4	9606.ENSP00000452780	9606.ENSP00000363089	0	0	0	0	0.144	0	0	0.431	0.492
B2M	SYK	9606.ENSP00000452780	9606.ENSP00000364907	0	0	0	0	0.087	0	0.600	0.218	0.689
B2M	INS	9606.ENSP00000452780	9606.ENSP00000380432	0	0	0	0	0	0.417	0.500	0.569	0.863
B2M	CST3	9606.ENSP00000452780	9606.ENSP00000381448	0	0	0	0	0.084	0	0.300	0.803	0.862
B2M	SAA1	9606.ENSP00000452780	9606.ENSP00000384906	0	0	0	0	0	0	0.300	0.337	0.516
B2M	IL6	9606.ENSP00000452780	9606.ENSP00000385675	0	0	0	0	0.062	0	0	0.652	0.659
B2M	CD44	9606.ENSP00000452780	9606.ENSP00000398632	0	0	0	0	0.161	0	0	0.471	0.537
B2M	TNF	9606.ENSP00000452780	9606.ENSP00000398698	0	0	0	0	0.108	0	0	0.645	0.670
B2M	PPIA	9606.ENSP00000452780	9606.ENSP00000419425	0	0	0	0	0.062	0	0	0.581	0.590
B2M	UBC	9606.ENSP00000452780	9606.ENSP00000441543	0	0	0	0	0.097	0.158	0	0.505	0.590
B2M	ITGAM	9606.ENSP00000452780	9606.ENSP00000441691	0	0	0	0	0.122	0	0	0.464	0.509
BACE1	SIRT1	9606.ENSP00000318585	9606.ENSP00000212015	0	0	0	0	0.049	0.101	0	0.472	0.509
BACE1	APLP1	9606.ENSP00000318585	9606.ENSP00000221891	0	0	0	0	0.096	0.111	0	0.702	0.740
BACE1	GAPDH	9606.ENSP00000318585	9606.ENSP00000229239	0	0	0	0	0.062	0	0	0.517	0.528
BACE1	IAPP	9606.ENSP00000318585	9606.ENSP00000240652	0	0	0	0	0	0.270	0	0.345	0.502
BACE1	CANX	9606.ENSP00000318585	9606.ENSP00000247461	0	0	0	0	0	0.315	0	0.434	0.597
BACE1	APOE	9606.ENSP00000318585	9606.ENSP00000252486	0	0	0	0	0	0	0	0.801	0.801
BACE1	GSAP	9606.ENSP00000318585	9606.ENSP00000257626	0	0	0	0	0	0	0	0.516	0.516
BACE1	APH1B	9606.ENSP00000318585	9606.ENSP00000261879	0	0	0	0	0	0	0	0.609	0.609
BACE1	SYP	9606.ENSP00000318585	9606.ENSP00000263233	0	0	0	0	0.089	0	0	0.657	0.675
BACE1	IL1B	9606.ENSP00000318585	9606.ENSP00000263341	0	0	0	0	0	0	0	0.504	0.504
BACE1	BCHE	9606.ENSP00000318585	9606.ENSP00000264381	0	0	0	0	0.063	0	0	0.687	0.695
BACE1	RAB5A	9606.ENSP00000318585	9606.ENSP00000273047	0	0	0	0	0	0.061	0	0.460	0.471
BACE1	EGFR	9606.ENSP00000318585	9606.ENSP00000275493	0	0	0	0	0.069	0	0	0.466	0.482
BACE1	APP	9606.ENSP00000318585	9606.ENSP00000284981	0	0	0	0	0.088	0.880	0.900	0.991	0.999
BACE1	ALB	9606.ENSP00000318585	9606.ENSP00000295897	0	0	0	0	0.062	0	0	0.463	0.475
BACE1	LRRK2	9606.ENSP00000318585	9606.ENSP00000298910	0	0	0	0	0.063	0.102	0	0.404	0.455
BACE1	ACHE	9606.ENSP00000318585	9606.ENSP00000303211	0	0	0	0	0.063	0	0	0.687	0.695
BACE1	CASP3	9606.ENSP00000318585	9606.ENSP00000311032	0	0	0	0	0	0.058	0	0.531	0.539
BACE1	CLU	9606.ENSP00000318585	9606.ENSP00000315130	0	0	0	0	0.076	0	0	0.502	0.520
BACE1	PPIA	9606.ENSP00000318585	9606.ENSP00000419425	0	0	0	0	0.062	0.381	0	0.130	0.451
BACE1	CST3	9606.ENSP00000318585	9606.ENSP00000381448	0	0	0	0	0.065	0.152	0	0.369	0.456
BACE1	SERF1A	9606.ENSP00000318585	9606.ENSP00000346892	0	0	0	0	0	0	0	0.459	0.459
BACE1	MAOB	9606.ENSP00000318585	9606.ENSP00000367309	0	0	0	0	0.062	0	0	0.452	0.464
BACE1	IL6	9606.ENSP00000318585	9606.ENSP00000385675	0	0	0	0	0	0	0	0.468	0.468
BACE1	TREM2	9606.ENSP00000318585	9606.ENSP00000362205	0	0	0	0	0	0	0	0.470	0.470
BACE1	NGF	9606.ENSP00000318585	9606.ENSP00000358525	0	0	0	0	0	0	0	0.478	0.478
BACE1	TNF	9606.ENSP00000318585	9606.ENSP00000398698	0	0	0	0	0	0	0	0.480	0.480
BACE1	HTT	9606.ENSP00000318585	9606.ENSP00000347184	0	0	0	0	0	0	0	0.502	0.502
BACE1	INS	9606.ENSP00000318585	9606.ENSP00000380432	0	0	0	0	0	0	0	0.512	0.512
BACE1	CREB1	9606.ENSP00000318585	9606.ENSP00000387699	0	0	0	0	0	0	0	0.527	0.527
BACE1	AIF1	9606.ENSP00000318585	9606.ENSP00000365227	0	0	0	0	0	0.056	0	0.524	0.531
BACE1	PHF1	9606.ENSP00000318585	9606.ENSP00000363640	0	0	0	0	0.062	0	0	0.524	0.535
BACE1	AKT1	9606.ENSP00000318585	9606.ENSP00000451828	0	0	0	0	0.062	0.077	0	0.511	0.540
BACE1	YWHAQ	9606.ENSP00000318585	9606.ENSP00000371267	0	0	0	0	0.062	0.073	0	0.518	0.544
BACE1	GFAP	9606.ENSP00000318585	9606.ENSP00000468500	0	0	0	0	0.070	0	0	0.532	0.547
BACE1	HSPA5	9606.ENSP00000318585	9606.ENSP00000324173	0	0	0	0	0.062	0.331	0	0.354	0.560
BACE1	VPS26A	9606.ENSP00000318585	9606.ENSP00000362480	0	0	0	0	0	0	0	0.562	0.562
BACE1	ACTB	9606.ENSP00000318585	9606.ENSP00000349960	0	0	0	0	0	0.057	0	0.593	0.599
BACE1	ITM2B	9606.ENSP00000318585	9606.ENSP00000367828	0	0	0	0	0	0.270	0	0.487	0.609
BACE1	CSNK1D	9606.ENSP00000318585	9606.ENSP00000324464	0	0	0	0	0.052	0.600	0	0.074	0.618
BACE1	GSK3B	9606.ENSP00000318585	9606.ENSP00000324806	0	0	0	0	0.062	0.077	0	0.602	0.625
BACE1	BDNF	9606.ENSP00000318585	9606.ENSP00000414303	0	0	0	0	0.082	0	0	0.610	0.627
BACE1	DLG4	9606.ENSP00000318585	9606.ENSP00000382428	0	0	0	0	0.089	0	0	0.608	0.627
BACE1	P4HB	9606.ENSP00000318585	9606.ENSP00000327801	0	0	0	0	0.065	0.318	0	0.470	0.633
BACE1	SNCA	9606.ENSP00000318585	9606.ENSP00000338345	0	0	0	0	0	0	0	0.649	0.650
BACE1	CTSB	9606.ENSP00000318585	9606.ENSP00000345672	0	0	0	0	0.062	0.219	0	0.583	0.668
BACE1	CDK5	9606.ENSP00000318585	9606.ENSP00000419782	0	0	0	0	0	0	0	0.698	0.698
BACE1	MAPT	9606.ENSP00000318585	9606.ENSP00000340820	0	0	0	0	0.070	0	0	0.739	0.747
BACE1	PRNP	9606.ENSP00000318585	9606.ENSP00000368752	0	0	0	0	0.068	0	0	0.820	0.825
BACE1	PSEN2	9606.ENSP00000318585	9606.ENSP00000355747	0	0	0	0	0	0	0	0.853	0.853
BACE1	PSEN1	9606.ENSP00000318585	9606.ENSP00000326366	0	0	0	0	0	0.270	0	0.980	0.985
BAD	MAPK1	9606.ENSP00000378040	9606.ENSP00000215832	0	0	0	0	0.062	0	0.900	0.169	0.915
BAD	YWHAH	9606.ENSP00000378040	9606.ENSP00000248975	0	0	0	0	0	0.686	0.900	0.113	0.969
BAD	MAPK3	9606.ENSP00000378040	9606.ENSP00000263025	0	0	0	0	0.062	0	0.900	0.298	0.928
BAD	YWHAE	9606.ENSP00000378040	9606.ENSP00000264335	0	0	0	0	0	0.703	0.900	0.134	0.972
BAD	TP53	9606.ENSP00000378040	9606.ENSP00000269305	0	0	0	0	0	0	0	0.640	0.640
BAD	BAX	9606.ENSP00000378040	9606.ENSP00000293288	0	0	0	0	0	0.535	0	0.681	0.845
BAD	BCL2L1	9606.ENSP00000378040	9606.ENSP00000302564	0	0	0	0	0.065	0.932	0.900	0.927	0.999
BAD	YWHAG	9606.ENSP00000378040	9606.ENSP00000306330	0	0	0	0	0.051	0.487	0.900	0.076	0.949
BAD	CYCS	9606.ENSP00000378040	9606.ENSP00000307786	0	0	0	0	0	0	0.900	0.506	0.948
BAD	CASP3	9606.ENSP00000378040	9606.ENSP00000311032	0	0	0	0	0	0	0.900	0.505	0.948
BAD	NDUFA12	9606.ENSP00000378040	9606.ENSP00000330737	0	0	0	0	0	0.710	0	0	0.710
BAD	SNCA	9606.ENSP00000378040	9606.ENSP00000338345	0	0	0	0	0	0.652	0.900	0.075	0.965
BAD	NGF	9606.ENSP00000378040	9606.ENSP00000358525	0	0	0	0	0	0	0.650	0.139	0.685
BAD	YWHAQ	9606.ENSP00000378040	9606.ENSP00000371267	0	0	0	0	0	0.874	0.900	0.108	0.987
BAD	PRKCD	9606.ENSP00000378040	9606.ENSP00000378217	0	0	0	0	0	0	0.900	0.113	0.907
BAD	MAPK8	9606.ENSP00000378040	9606.ENSP00000378974	0	0	0	0	0	0.682	0.900	0.244	0.973
BAD	AKT1	9606.ENSP00000378040	9606.ENSP00000451828	0	0	0	0	0.080	0.884	0.900	0.566	0.994
BAG5	STUB1	9606.ENSP00000338814	9606.ENSP00000219548	0	0	0	0	0.046	0.497	0	0.602	0.793
BAG5	MCCC1	9606.ENSP00000338814	9606.ENSP00000265594	0	0	0	0	0	0	0	0.498	0.498
BAG5	TP53	9606.ENSP00000338814	9606.ENSP00000269305	0	0	0	0	0	0.358	0	0.193	0.459
BAG5	HSPA9	9606.ENSP00000338814	9606.ENSP00000297185	0	0	0	0	0.063	0.213	0.900	0.231	0.935
BAG5	LRRK2	9606.ENSP00000338814	9606.ENSP00000298910	0	0	0	0	0	0.686	0	0.506	0.838
BAG5	HSPA4	9606.ENSP00000338814	9606.ENSP00000302961	0	0	0	0	0.063	0.578	0.900	0.946	0.997
BAG5	GPR37	9606.ENSP00000338814	9606.ENSP00000306449	0	0	0	0	0	0	0	0.520	0.520
BAG5	PSMD2	9606.ENSP00000338814	9606.ENSP00000310129	0	0	0	0	0	0.392	0	0.153	0.463
BAG5	GAK	9606.ENSP00000338814	9606.ENSP00000314499	0	0	0	0	0	0.348	0	0.576	0.712
BAG5	HSPA5	9606.ENSP00000338814	9606.ENSP00000324173	0	0	0	0	0.063	0.213	0.900	0.241	0.936
BAG5	SNCA	9606.ENSP00000338814	9606.ENSP00000338345	0	0	0	0	0	0.270	0	0.330	0.489
BAG5	PARK7	9606.ENSP00000338814	9606.ENSP00000418770	0	0	0	0	0	0	0	0.523	0.523
BAG5	LRRK1	9606.ENSP00000338814	9606.ENSP00000373600	0	0	0	0	0	0.496	0	0.156	0.557
BAG5	PINK1	9606.ENSP00000338814	9606.ENSP00000364204	0	0	0	0	0	0.270	0	0.532	0.644
BAG5	RAB29	9606.ENSP00000338814	9606.ENSP00000356107	0	0	0	0	0	0.270	0	0.570	0.673
BAG5	PARK2	9606.ENSP00000338814	9606.ENSP00000355865	0	0	0	0	0	0.270	0	0.631	0.719
BAG5	HSPA8	9606.ENSP00000338814	9606.ENSP00000432083	0	0	0	0	0.071	0.587	0.900	0.612	0.983
BAG5	HSPA1A	9606.ENSP00000338814	9606.ENSP00000364802	0	0	0	0	0.066	0.940	0.900	0.517	0.996
BAG5	HSPA1B	9606.ENSP00000338814	9606.ENSP00000364801	0	0	0	0	0.066	0.947	0.900	0.434	0.996
BAX	SIRT1	9606.ENSP00000293288	9606.ENSP00000212015	0	0	0	0	0	0	0.900	0.401	0.937
BAX	HMOX1	9606.ENSP00000293288	9606.ENSP00000216117	0	0	0	0	0.063	0	0	0.503	0.514
BAX	GAPDH	9606.ENSP00000293288	9606.ENSP00000229239	0	0	0	0	0.076	0	0	0.594	0.608
BAX	MFN2	9606.ENSP00000293288	9606.ENSP00000235329	0	0	0	0	0	0.248	0	0.473	0.586
BAX	CAT	9606.ENSP00000293288	9606.ENSP00000241052	0	0	0	0	0	0	0	0.518	0.518
BAX	EP300	9606.ENSP00000293288	9606.ENSP00000263253	0	0	0	0	0	0	0.900	0.170	0.913
BAX	IL1B	9606.ENSP00000293288	9606.ENSP00000263341	0	0	0	0	0.049	0	0	0.465	0.469
BAX	VDAC1	9606.ENSP00000293288	9606.ENSP00000265333	0	0	0	0	0	0.868	0.800	0.538	0.986
BAX	TP53	9606.ENSP00000293288	9606.ENSP00000269305	0	0	0	0	0.051	0.738	0.900	0.681	0.991
BAX	IL6	9606.ENSP00000293288	9606.ENSP00000385675	0	0	0	0	0	0	0	0.459	0.459
BAX	HSPA5	9606.ENSP00000293288	9606.ENSP00000324173	0	0	0	0	0	0	0	0.459	0.459
BAX	ALB	9606.ENSP00000293288	9606.ENSP00000295897	0	0	0	0	0.049	0	0	0.458	0.462
BAX	TNF	9606.ENSP00000293288	9606.ENSP00000398698	0	0	0	0	0	0.059	0	0.457	0.467
BAX	GSK3B	9606.ENSP00000293288	9606.ENSP00000324806	0	0	0	0	0.059	0.270	0	0.301	0.477
BAX	YWHAQ	9606.ENSP00000293288	9606.ENSP00000371267	0	0	0	0	0.083	0.461	0	0.049	0.488
BAX	SNCA	9606.ENSP00000293288	9606.ENSP00000338345	0	0	0	0	0	0.430	0	0.165	0.503
BAX	MTOR	9606.ENSP00000293288	9606.ENSP00000354558	0	0	0	0	0	0.058	0	0.509	0.517
BAX	HSPA4	9606.ENSP00000293288	9606.ENSP00000302961	0	0	0	0	0.042	0.270	0	0.391	0.536
BAX	BECN1	9606.ENSP00000293288	9606.ENSP00000355231	0	0	0	0	0.049	0.179	0	0.553	0.621
BAX	ACTB	9606.ENSP00000293288	9606.ENSP00000349960	0	0	0	0	0.066	0.056	0	0.606	0.622
BAX	TOMM40	9606.ENSP00000293288	9606.ENSP00000410339	0	0	0	0	0.068	0.270	0.540	0.074	0.671
BAX	VDAC2	9606.ENSP00000293288	9606.ENSP00000361635	0	0	0	0	0	0.057	0.540	0.310	0.674
BAX	DNM1L	9606.ENSP00000293288	9606.ENSP00000449089	0	0	0	0	0.062	0.197	0	0.694	0.750
BAX	AKT1	9606.ENSP00000293288	9606.ENSP00000451828	0	0	0	0	0.061	0.270	0	0.682	0.763
BAX	CAPN1	9606.ENSP00000293288	9606.ENSP00000431984	0	0	0	0	0	0	0.800	0.181	0.829
BAX	BAD	9606.ENSP00000293288	9606.ENSP00000378040	0	0	0	0	0	0.535	0	0.681	0.845
BAX	PARK2	9606.ENSP00000293288	9606.ENSP00000355865	0	0	0	0	0	0.173	0.800	0.157	0.848
BAX	CLU	9606.ENSP00000293288	9606.ENSP00000315130	0	0	0	0	0	0.756	0	0.411	0.850
BAX	CASP3	9606.ENSP00000293288	9606.ENSP00000311032	0	0	0	0	0	0.374	0	0.845	0.899
BAX	MAPK8	9606.ENSP00000293288	9606.ENSP00000378974	0	0	0	0	0	0.281	0.900	0.394	0.952
BAX	CYCS	9606.ENSP00000293288	9606.ENSP00000307786	0	0	0	0	0.042	0.281	0.900	0.767	0.981
BAX	BCL2L1	9606.ENSP00000293288	9606.ENSP00000302564	0	0	0	0.643	0.047	0.913	0.900	0.709	0.993
BCHE	TTR	9606.ENSP00000264381	9606.ENSP00000237014	0	0	0	0	0.086	0	0	0.517	0.539
BCHE	CAT	9606.ENSP00000264381	9606.ENSP00000241052	0	0	0	0	0.062	0	0	0.558	0.568
BCHE	APOE	9606.ENSP00000264381	9606.ENSP00000252486	0	0	0	0	0.085	0	0	0.845	0.852
BCHE	TYR	9606.ENSP00000264381	9606.ENSP00000263321	0	0	0	0	0.165	0	0	0.468	0.536
BCHE	COMT	9606.ENSP00000264381	9606.ENSP00000354511	0	0	0	0	0	0	0	0.460	0.460
BCHE	IL6	9606.ENSP00000264381	9606.ENSP00000385675	0	0	0	0	0	0	0	0.460	0.460
BCHE	NGF	9606.ENSP00000264381	9606.ENSP00000358525	0	0	0	0	0	0	0	0.466	0.466
BCHE	SLC6A3	9606.ENSP00000264381	9606.ENSP00000270349	0	0	0	0	0	0	0	0.466	0.466
BCHE	DLG4	9606.ENSP00000264381	9606.ENSP00000382428	0	0	0	0	0.049	0.105	0	0.424	0.467
BCHE	PSEN2	9606.ENSP00000264381	9606.ENSP00000355747	0	0	0	0	0	0	0	0.483	0.483
BCHE	INS	9606.ENSP00000264381	9606.ENSP00000380432	0	0	0	0	0	0	0	0.517	0.517
BCHE	BDNF	9606.ENSP00000264381	9606.ENSP00000414303	0	0	0	0	0.052	0	0	0.525	0.531
BCHE	MAPT	9606.ENSP00000264381	9606.ENSP00000340820	0	0	0	0	0.062	0	0	0.562	0.571
BCHE	SNCA	9606.ENSP00000264381	9606.ENSP00000338345	0	0	0	0	0.098	0	0	0.558	0.584
BCHE	MAOA	9606.ENSP00000264381	9606.ENSP00000340684	0.047	0	0	0	0.062	0	0	0.603	0.614
BCHE	PSEN1	9606.ENSP00000264381	9606.ENSP00000326366	0	0	0	0	0	0	0	0.615	0.615
BCHE	BACE1	9606.ENSP00000264381	9606.ENSP00000318585	0	0	0	0	0.063	0	0	0.687	0.695
BCHE	MAOB	9606.ENSP00000264381	9606.ENSP00000367309	0.047	0	0	0	0.087	0	0	0.684	0.701
BCHE	APP	9606.ENSP00000264381	9606.ENSP00000284981	0	0	0	0	0.087	0	0	0.722	0.735
BCHE	ALB	9606.ENSP00000264381	9606.ENSP00000295897	0	0	0	0	0.108	0	0	0.919	0.925
BCL2L1	SIRT1	9606.ENSP00000302564	9606.ENSP00000212015	0	0	0	0	0.053	0	0	0.517	0.523
BCL2L1	MAPK1	9606.ENSP00000302564	9606.ENSP00000215832	0	0	0	0	0.048	0	0.900	0.460	0.944
BCL2L1	HMOX1	9606.ENSP00000302564	9606.ENSP00000216117	0	0	0	0	0	0	0	0.566	0.566
BCL2L1	GAPDH	9606.ENSP00000302564	9606.ENSP00000229239	0	0	0	0	0	0.115	0	0.709	0.732
BCL2L1	MFN2	9606.ENSP00000302564	9606.ENSP00000235329	0	0	0	0	0.089	0.248	0	0.961	0.971
BCL2L1	CTSD	9606.ENSP00000302564	9606.ENSP00000236671	0	0	0	0	0.076	0	0.600	0.325	0.728
BCL2L1	CAT	9606.ENSP00000302564	9606.ENSP00000241052	0	0	0	0	0	0	0	0.564	0.564
BCL2L1	CANX	9606.ENSP00000302564	9606.ENSP00000247461	0	0	0	0	0.046	0.164	0	0.486	0.555
BCL2L1	HSPB1	9606.ENSP00000302564	9606.ENSP00000248553	0	0	0	0	0.062	0.099	0	0.493	0.534
BCL2L1	HTRA2	9606.ENSP00000302564	9606.ENSP00000258080	0	0	0	0	0.126	0	0	0.603	0.638
BCL2L1	MAPK3	9606.ENSP00000302564	9606.ENSP00000263025	0	0	0	0	0.065	0	0.900	0.681	0.967
BCL2L1	IL1B	9606.ENSP00000302564	9606.ENSP00000263341	0	0	0	0	0.049	0	0	0.601	0.604
BCL2L1	VDAC1	9606.ENSP00000302564	9606.ENSP00000265333	0	0	0	0	0	0.757	0	0.989	0.997
BCL2L1	MAP1LC3B	9606.ENSP00000302564	9606.ENSP00000268607	0	0	0	0	0	0	0	0.549	0.549
BCL2L1	TP53	9606.ENSP00000302564	9606.ENSP00000269305	0	0	0	0	0.051	0.977	0.900	0.990	0.999
BCL2L1	EGFR	9606.ENSP00000302564	9606.ENSP00000275493	0	0	0	0	0	0	0	0.686	0.686
BCL2L1	BAX	9606.ENSP00000302564	9606.ENSP00000293288	0	0	0	0.643	0.047	0.913	0.900	0.709	0.993
BCL2L1	ALB	9606.ENSP00000302564	9606.ENSP00000295897	0	0	0	0	0.049	0	0	0.668	0.671
BCL2L1	HSPB2	9606.ENSP00000302564	9606.ENSP00000302476	0	0	0	0	0	0	0	0.470	0.470
BCL2L1	SYK	9606.ENSP00000302564	9606.ENSP00000364907	0	0	0	0	0	0	0	0.451	0.451
BCL2L1	LCK	9606.ENSP00000302564	9606.ENSP00000337825	0	0	0	0	0	0	0	0.460	0.459
BCL2L1	BDNF	9606.ENSP00000302564	9606.ENSP00000414303	0	0	0	0	0	0	0	0.460	0.459
BCL2L1	CDK5	9606.ENSP00000302564	9606.ENSP00000419782	0	0	0	0	0	0	0	0.465	0.465
BCL2L1	HIST2H3PS2	9606.ENSP00000302564	9606.ENSP00000476960	0	0	0	0	0	0	0	0.468	0.468
BCL2L1	TLR4	9606.ENSP00000302564	9606.ENSP00000363089	0	0	0	0	0.062	0	0	0.459	0.470
BCL2L1	NGF	9606.ENSP00000302564	9606.ENSP00000358525	0	0	0	0	0	0	0	0.475	0.475
BCL2L1	SQSTM1	9606.ENSP00000302564	9606.ENSP00000374455	0	0	0	0	0.084	0	0	0.467	0.491
BCL2L1	PRKCD	9606.ENSP00000302564	9606.ENSP00000378217	0	0	0	0	0	0	0	0.499	0.499
BCL2L1	HSPB3	9606.ENSP00000302564	9606.ENSP00000303394	0	0	0	0	0	0	0	0.502	0.502
BCL2L1	CREB1	9606.ENSP00000302564	9606.ENSP00000387699	0	0	0	0	0	0	0	0.523	0.523
BCL2L1	HSPA8	9606.ENSP00000302564	9606.ENSP00000432083	0	0	0	0	0	0	0	0.538	0.538
BCL2L1	PSEN1	9606.ENSP00000302564	9606.ENSP00000326366	0	0	0	0	0.056	0.192	0	0.453	0.546
BCL2L1	HSPA5	9606.ENSP00000302564	9606.ENSP00000324173	0	0	0	0	0	0	0	0.562	0.562
BCL2L1	CD44	9606.ENSP00000302564	9606.ENSP00000398632	0	0	0	0	0	0	0	0.568	0.568
BCL2L1	INS	9606.ENSP00000302564	9606.ENSP00000380432	0	0	0	0	0	0	0	0.575	0.575
BCL2L1	ATG7	9606.ENSP00000302564	9606.ENSP00000346437	0	0	0	0	0	0.061	0	0.568	0.577
BCL2L1	AMBRA1	9606.ENSP00000302564	9606.ENSP00000431926	0	0	0	0	0.049	0	0	0.594	0.597
BCL2L1	HSP90AA1	9606.ENSP00000302564	9606.ENSP00000335153	0	0	0	0	0	0	0	0.601	0.601
BCL2L1	P2RX7	9606.ENSP00000302564	9606.ENSP00000330696	0	0	0	0	0.062	0	0	0.601	0.610
BCL2L1	ABL1	9606.ENSP00000302564	9606.ENSP00000361423	0	0	0	0	0	0.270	0	0.556	0.662
BCL2L1	IL6	9606.ENSP00000302564	9606.ENSP00000385675	0	0	0	0	0	0	0	0.687	0.687
BCL2L1	SRC	9606.ENSP00000302564	9606.ENSP00000362680	0	0	0	0	0.076	0	0	0.704	0.715
BCL2L1	TNF	9606.ENSP00000302564	9606.ENSP00000398698	0	0	0	0	0	0.059	0	0.711	0.716
BCL2L1	PTEN	9606.ENSP00000302564	9606.ENSP00000361021	0	0	0	0	0	0.076	0	0.712	0.723
BCL2L1	HSPA4	9606.ENSP00000302564	9606.ENSP00000302961	0	0	0	0	0	0	0	0.741	0.741
BCL2L1	CTSB	9606.ENSP00000302564	9606.ENSP00000345672	0	0	0	0	0.049	0	0.600	0.392	0.748
BCL2L1	GSK3B	9606.ENSP00000302564	9606.ENSP00000324806	0	0	0	0	0	0.270	0	0.672	0.751
BCL2L1	PARK2	9606.ENSP00000302564	9606.ENSP00000355865	0	0	0	0	0	0.520	0	0.513	0.756
BCL2L1	SNCA	9606.ENSP00000302564	9606.ENSP00000338345	0	0	0	0	0.120	0.193	0	0.693	0.763
BCL2L1	VDAC2	9606.ENSP00000302564	9606.ENSP00000361635	0	0	0	0	0.049	0.162	0	0.763	0.795
BCL2L1	ACTB	9606.ENSP00000302564	9606.ENSP00000349960	0	0	0	0	0.052	0.069	0	0.798	0.807
BCL2L1	SIRT5	9606.ENSP00000302564	9606.ENSP00000476228	0	0	0	0	0	0	0	0.825	0.825
BCL2L1	MTOR	9606.ENSP00000302564	9606.ENSP00000354558	0	0	0	0	0.053	0.495	0	0.721	0.855
BCL2L1	PSEN2	9606.ENSP00000302564	9606.ENSP00000355747	0	0	0	0	0	0.270	0	0.827	0.868
BCL2L1	CASP3	9606.ENSP00000302564	9606.ENSP00000311032	0	0	0	0	0	0.178	0	0.900	0.915
BCL2L1	DNM1L	9606.ENSP00000302564	9606.ENSP00000449089	0	0	0	0	0.062	0.602	0	0.856	0.941
BCL2L1	CHCHD2	9606.ENSP00000302564	9606.ENSP00000378812	0	0	0	0	0	0	0	0.960	0.960
BCL2L1	CLU	9606.ENSP00000302564	9606.ENSP00000315130	0	0	0	0	0	0.702	0	0.909	0.972
BCL2L1	MAPK8	9606.ENSP00000302564	9606.ENSP00000378974	0	0	0	0	0	0.690	0.800	0.607	0.973
BCL2L1	PINK1	9606.ENSP00000302564	9606.ENSP00000364204	0	0	0	0	0.076	0.365	0.800	0.822	0.976
BCL2L1	PARK7	9606.ENSP00000302564	9606.ENSP00000418770	0	0	0	0	0.048	0.299	0.800	0.862	0.979
BCL2L1	ITPR1	9606.ENSP00000302564	9606.ENSP00000306253	0	0	0	0	0.074	0	0	0.980	0.981
BCL2L1	ATG5	9606.ENSP00000302564	9606.ENSP00000358072	0	0	0	0	0.055	0.270	0	0.989	0.992
BCL2L1	CYCS	9606.ENSP00000302564	9606.ENSP00000307786	0	0	0	0	0	0.681	0.900	0.906	0.996
BCL2L1	AKT1	9606.ENSP00000302564	9606.ENSP00000451828	0	0	0	0	0.065	0.270	0.900	0.982	0.998
BCL2L1	BECN1	9606.ENSP00000302564	9606.ENSP00000355231	0	0	0	0	0.044	0.911	0.800	0.990	0.999
BCL2L1	BAD	9606.ENSP00000302564	9606.ENSP00000378040	0	0	0	0	0.065	0.932	0.900	0.927	0.999
BDNF	FGF20	9606.ENSP00000414303	9606.ENSP00000180166	0	0	0	0	0	0	0	0.473	0.473
BDNF	SIRT1	9606.ENSP00000414303	9606.ENSP00000212015	0	0	0	0	0	0	0	0.601	0.601
BDNF	MAPK1	9606.ENSP00000414303	9606.ENSP00000215832	0	0	0	0	0	0	0	0.487	0.487
BDNF	HMOX1	9606.ENSP00000414303	9606.ENSP00000216117	0	0	0	0	0	0	0	0.587	0.587
BDNF	SLC6A2	9606.ENSP00000414303	9606.ENSP00000219833	0	0	0	0	0.049	0	0	0.520	0.524
BDNF	GAPDH	9606.ENSP00000414303	9606.ENSP00000229239	0	0	0	0	0	0	0	0.702	0.702
BDNF	CAT	9606.ENSP00000414303	9606.ENSP00000241052	0	0	0	0	0	0	0	0.530	0.530
BDNF	APOE	9606.ENSP00000414303	9606.ENSP00000252486	0	0	0	0	0	0	0	0.815	0.815
BDNF	SNAP25	9606.ENSP00000414303	9606.ENSP00000254976	0	0	0	0	0.083	0	0	0.568	0.587
BDNF	SYT1	9606.ENSP00000414303	9606.ENSP00000261205	0	0	0	0	0.099	0	0	0.472	0.504
BDNF	SLC6A4	9606.ENSP00000414303	9606.ENSP00000261707	0	0	0	0	0.049	0	0	0.910	0.911
BDNF	MAPK3	9606.ENSP00000414303	9606.ENSP00000263025	0	0	0	0	0	0	0	0.678	0.678
BDNF	SYP	9606.ENSP00000414303	9606.ENSP00000263233	0	0	0	0	0.064	0	0	0.790	0.795
BDNF	IL1B	9606.ENSP00000414303	9606.ENSP00000263341	0	0	0	0	0	0	0	0.734	0.734
BDNF	BCHE	9606.ENSP00000414303	9606.ENSP00000264381	0	0	0	0	0.052	0	0	0.525	0.531
BDNF	PPARGC1A	9606.ENSP00000414303	9606.ENSP00000264867	0	0	0	0	0	0	0	0.560	0.560
BDNF	CALB1	9606.ENSP00000414303	9606.ENSP00000265431	0	0	0	0	0	0	0	0.605	0.605
BDNF	TP53	9606.ENSP00000414303	9606.ENSP00000269305	0	0	0	0	0	0	0.900	0.510	0.948
BDNF	SOD1	9606.ENSP00000414303	9606.ENSP00000270142	0	0	0	0	0	0	0	0.565	0.565
BDNF	SLC6A3	9606.ENSP00000414303	9606.ENSP00000270349	0	0	0	0	0.049	0	0	0.745	0.747
BDNF	EGFR	9606.ENSP00000414303	9606.ENSP00000275493	0	0	0	0	0.132	0	0.600	0.460	0.796
BDNF	NTRK2	9606.ENSP00000414303	9606.ENSP00000277120	0	0	0	0	0.065	0.762	0.900	0.995	0.999
BDNF	SLC1A2	9606.ENSP00000414303	9606.ENSP00000278379	0	0	0	0	0	0	0	0.632	0.632
BDNF	THY1	9606.ENSP00000414303	9606.ENSP00000284240	0	0	0	0	0.098	0	0	0.547	0.574
BDNF	UCHL1	9606.ENSP00000414303	9606.ENSP00000284440	0	0	0	0	0.065	0	0	0.470	0.483
BDNF	APP	9606.ENSP00000414303	9606.ENSP00000284981	0	0	0	0	0.094	0.042	0	0.720	0.736
BDNF	S100B	9606.ENSP00000414303	9606.ENSP00000291700	0	0	0	0	0.062	0	0	0.724	0.730
BDNF	ALB	9606.ENSP00000414303	9606.ENSP00000295897	0	0	0	0	0	0	0	0.730	0.730
BDNF	SYN1	9606.ENSP00000414303	9606.ENSP00000295987	0	0	0	0	0.062	0	0	0.727	0.733
BDNF	MAP1B	9606.ENSP00000414303	9606.ENSP00000296755	0	0	0	0	0.116	0	0	0.424	0.469
BDNF	SLC18A2	9606.ENSP00000414303	9606.ENSP00000298472	0	0	0	0	0	0	0	0.620	0.621
BDNF	LRRK2	9606.ENSP00000414303	9606.ENSP00000298910	0	0	0	0	0	0.078	0	0.450	0.471
BDNF	BCL2L1	9606.ENSP00000414303	9606.ENSP00000302564	0	0	0	0	0	0	0	0.460	0.459
BDNF	NRTN	9606.ENSP00000414303	9606.ENSP00000302648	0	0	0	0	0	0	0	0.667	0.667
BDNF	HSPA4	9606.ENSP00000414303	9606.ENSP00000302961	0	0	0	0	0	0	0	0.480	0.480
BDNF	ACHE	9606.ENSP00000414303	9606.ENSP00000303211	0	0	0	0	0.052	0	0	0.661	0.664
BDNF	CYCS	9606.ENSP00000414303	9606.ENSP00000307786	0	0	0	0	0	0	0	0.507	0.507
BDNF	CASP3	9606.ENSP00000414303	9606.ENSP00000311032	0	0	0	0	0	0	0	0.715	0.715
BDNF	NEFH	9606.ENSP00000414303	9606.ENSP00000311997	0	0	0	0	0.082	0	0	0.523	0.543
BDNF	BACE1	9606.ENSP00000414303	9606.ENSP00000318585	0	0	0	0	0.082	0	0	0.610	0.627
BDNF	TUBB3	9606.ENSP00000414303	9606.ENSP00000320295	0	0	0	0	0	0	0	0.590	0.590
BDNF	RIT2	9606.ENSP00000414303	9606.ENSP00000321805	0	0	0	0	0.062	0	0.900	0.082	0.906
BDNF	GSK3B	9606.ENSP00000414303	9606.ENSP00000324806	0	0	0	0	0	0.056	0	0.621	0.627
BDNF	PSEN1	9606.ENSP00000414303	9606.ENSP00000326366	0	0	0	0	0	0	0	0.677	0.677
BDNF	CALCA	9606.ENSP00000414303	9606.ENSP00000331746	0	0	0	0	0.083	0	0	0.675	0.689
BDNF	SNCA	9606.ENSP00000414303	9606.ENSP00000338345	0	0	0	0	0.083	0	0	0.667	0.681
BDNF	MAOA	9606.ENSP00000414303	9606.ENSP00000340684	0	0	0	0	0.062	0	0	0.668	0.675
BDNF	MAPT	9606.ENSP00000414303	9606.ENSP00000340820	0	0	0	0	0.062	0	0	0.606	0.615
BDNF	NR4A2	9606.ENSP00000414303	9606.ENSP00000344479	0	0	0	0	0.062	0	0	0.605	0.613
BDNF	FYN	9606.ENSP00000414303	9606.ENSP00000346671	0	0	0	0	0	0.058	0.600	0.505	0.797
BDNF	HTT	9606.ENSP00000414303	9606.ENSP00000347184	0	0	0	0	0	0	0	0.875	0.875
BDNF	ACTB	9606.ENSP00000414303	9606.ENSP00000349960	0	0	0	0	0	0	0	0.739	0.739
BDNF	DNMT1	9606.ENSP00000414303	9606.ENSP00000352516	0	0	0	0	0	0	0	0.558	0.558
BDNF	MAP2	9606.ENSP00000414303	9606.ENSP00000353508	0	0	0	0	0.078	0	0	0.736	0.746
BDNF	COMT	9606.ENSP00000414303	9606.ENSP00000354511	0	0	0	0	0	0	0	0.808	0.809
BDNF	MTOR	9606.ENSP00000414303	9606.ENSP00000354558	0	0	0	0	0	0	0	0.702	0.702
BDNF	DRD2	9606.ENSP00000414303	9606.ENSP00000354859	0	0	0	0	0.062	0	0	0.712	0.718
BDNF	NGF	9606.ENSP00000414303	9606.ENSP00000358525	0	0	0	0.841	0.100	0	0.900	0.958	0.920
BDNF	PITX3	9606.ENSP00000414303	9606.ENSP00000359019	0	0	0	0	0	0	0	0.459	0.459
BDNF	FMR1	9606.ENSP00000414303	9606.ENSP00000359506	0	0	0	0	0	0	0	0.580	0.580
BDNF	PTEN	9606.ENSP00000414303	9606.ENSP00000361021	0	0	0	0	0	0	0	0.505	0.505
BDNF	SRC	9606.ENSP00000414303	9606.ENSP00000362680	0	0	0	0	0	0.056	0	0.527	0.534
BDNF	TLR4	9606.ENSP00000414303	9606.ENSP00000363089	0	0	0	0	0	0.076	0	0.531	0.548
BDNF	AIF1	9606.ENSP00000414303	9606.ENSP00000365227	0	0	0	0	0	0	0	0.698	0.698
BDNF	MAOB	9606.ENSP00000414303	9606.ENSP00000367309	0	0	0	0	0.062	0	0	0.567	0.576
BDNF	TH	9606.ENSP00000414303	9606.ENSP00000370571	0	0	0	0	0.062	0	0	0.773	0.778
BDNF	AQP4	9606.ENSP00000414303	9606.ENSP00000372654	0	0	0	0	0	0	0	0.460	0.459
BDNF	MAG	9606.ENSP00000414303	9606.ENSP00000376048	0	0	0	0	0.082	0	0	0.594	0.611
BDNF	MAPK8	9606.ENSP00000414303	9606.ENSP00000378974	0	0	0	0	0.049	0	0.900	0.358	0.933
BDNF	INS	9606.ENSP00000414303	9606.ENSP00000380432	0	0	0	0	0	0	0	0.720	0.720
BDNF	MBP	9606.ENSP00000414303	9606.ENSP00000380958	0	0	0	0	0.062	0	0	0.675	0.682
BDNF	DLG4	9606.ENSP00000414303	9606.ENSP00000382428	0	0	0	0	0.062	0	0	0.871	0.875
BDNF	IL6	9606.ENSP00000414303	9606.ENSP00000385675	0	0	0	0	0	0	0	0.794	0.794
BDNF	CREB1	9606.ENSP00000414303	9606.ENSP00000387699	0	0	0	0	0	0	0	0.890	0.890
BDNF	TNF	9606.ENSP00000414303	9606.ENSP00000398698	0	0	0	0	0	0	0	0.747	0.747
BDNF	GDNF	9606.ENSP00000414303	9606.ENSP00000409007	0	0	0	0	0	0	0	0.950	0.950
BDNF	ITGAM	9606.ENSP00000414303	9606.ENSP00000441691	0	0	0	0	0	0	0	0.497	0.497
BDNF	NEFL	9606.ENSP00000414303	9606.ENSP00000482169	0	0	0	0	0.066	0	0	0.507	0.520
BDNF	HIST2H3PS2	9606.ENSP00000414303	9606.ENSP00000476960	0	0	0	0	0	0	0	0.600	0.601
BDNF	ENSP00000451560	9606.ENSP00000414303	9606.ENSP00000451560	0	0	0	0	0.076	0	0	0.589	0.604
BDNF	AKT1	9606.ENSP00000414303	9606.ENSP00000451828	0	0	0	0	0	0.056	0	0.774	0.778
BDNF	RBFOX3	9606.ENSP00000414303	9606.ENSP00000463653	0	0	0	0	0.062	0	0	0.801	0.805
BDNF	GFAP	9606.ENSP00000414303	9606.ENSP00000468500	0	0	0	0	0	0	0	0.810	0.810
BDNF	CDK5	9606.ENSP00000414303	9606.ENSP00000419782	0	0	0	0	0	0.061	0.600	0.676	0.867
BECN1	SIRT1	9606.ENSP00000355231	9606.ENSP00000212015	0	0	0	0	0.049	0	0	0.710	0.713
BECN1	HMOX1	9606.ENSP00000355231	9606.ENSP00000216117	0	0	0	0	0	0	0	0.506	0.506
BECN1	GAPDH	9606.ENSP00000355231	9606.ENSP00000229239	0	0	0	0	0	0	0	0.741	0.741
BECN1	MFN2	9606.ENSP00000355231	9606.ENSP00000235329	0	0	0	0	0.049	0	0	0.609	0.613
BECN1	CTSD	9606.ENSP00000355231	9606.ENSP00000236671	0	0	0	0	0.063	0	0	0.672	0.679
BECN1	CAT	9606.ENSP00000355231	9606.ENSP00000241052	0	0	0	0	0	0	0	0.551	0.551
BECN1	CANX	9606.ENSP00000355231	9606.ENSP00000247461	0	0	0	0	0	0	0	0.521	0.521
BECN1	TRIM21	9606.ENSP00000355231	9606.ENSP00000254436	0	0	0	0	0.052	0.270	0	0.671	0.753
BECN1	MAPK3	9606.ENSP00000355231	9606.ENSP00000263025	0	0	0	0	0.064	0	0	0.778	0.784
BECN1	IL1B	9606.ENSP00000355231	9606.ENSP00000263341	0	0	0	0	0	0	0	0.595	0.595
BECN1	YWHAE	9606.ENSP00000355231	9606.ENSP00000264335	0	0	0	0	0.061	0.122	0	0.469	0.524
BECN1	PPARGC1A	9606.ENSP00000355231	9606.ENSP00000264867	0	0	0	0	0	0	0	0.528	0.528
BECN1	RAB7A	9606.ENSP00000355231	9606.ENSP00000265062	0	0	0	0	0.062	0.114	0	0.837	0.853
BECN1	VDAC1	9606.ENSP00000355231	9606.ENSP00000265333	0	0	0	0	0	0	0	0.601	0.601
BECN1	GABARAPL1	9606.ENSP00000355231	9606.ENSP00000266458	0	0	0	0	0.065	0.140	0.900	0.932	0.993
BECN1	MAP1LC3B	9606.ENSP00000355231	9606.ENSP00000268607	0	0	0	0	0.065	0.140	0.900	0.938	0.994
BECN1	TP53	9606.ENSP00000355231	9606.ENSP00000269305	0	0	0	0	0	0.270	0	0.863	0.896
BECN1	SOD1	9606.ENSP00000355231	9606.ENSP00000270142	0	0	0	0	0.070	0	0	0.900	0.904
BECN1	RAB5A	9606.ENSP00000355231	9606.ENSP00000273047	0	0	0	0	0.084	0.249	0	0.972	0.979
BECN1	EGFR	9606.ENSP00000355231	9606.ENSP00000275493	0	0	0	0	0	0.270	0	0.966	0.974
BECN1	APP	9606.ENSP00000355231	9606.ENSP00000284981	0	0	0	0	0	0	0	0.663	0.663
BECN1	BAX	9606.ENSP00000355231	9606.ENSP00000293288	0	0	0	0	0.049	0.179	0	0.553	0.621
BECN1	ALB	9606.ENSP00000355231	9606.ENSP00000295897	0	0	0	0	0	0	0	0.634	0.634
BECN1	MAP1B	9606.ENSP00000355231	9606.ENSP00000296755	0	0	0	0	0.063	0	0	0.683	0.690
BECN1	HSPA9	9606.ENSP00000355231	9606.ENSP00000297185	0	0	0	0	0.062	0.056	0	0.539	0.557
BECN1	LRRK2	9606.ENSP00000355231	9606.ENSP00000298910	0	0	0	0	0.063	0.102	0	0.663	0.692
BECN1	VPS35	9606.ENSP00000355231	9606.ENSP00000299138	0	0	0	0	0.063	0	0	0.814	0.819
BECN1	BCL2L1	9606.ENSP00000355231	9606.ENSP00000302564	0	0	0	0	0.044	0.911	0.800	0.990	0.999
BECN1	HSPA4	9606.ENSP00000355231	9606.ENSP00000302961	0	0	0	0	0	0.056	0	0.827	0.830
BECN1	ITPR1	9606.ENSP00000355231	9606.ENSP00000306253	0	0	0	0	0.112	0.270	0.800	0.849	0.977
BECN1	CYCS	9606.ENSP00000355231	9606.ENSP00000307786	0	0	0	0	0.068	0	0	0.713	0.721
BECN1	CASP3	9606.ENSP00000355231	9606.ENSP00000311032	0	0	0	0	0	0.295	0	0.856	0.894
BECN1	HSPA5	9606.ENSP00000355231	9606.ENSP00000324173	0	0	0	0	0	0.284	0	0.762	0.823
BECN1	PSEN1	9606.ENSP00000355231	9606.ENSP00000326366	0	0	0	0	0.042	0	0	0.514	0.514
BECN1	LAMP1	9606.ENSP00000355231	9606.ENSP00000333298	0	0	0	0	0	0	0	0.821	0.821
BECN1	HDAC6	9606.ENSP00000355231	9606.ENSP00000334061	0	0	0	0	0.062	0	0	0.558	0.568
BECN1	HSP90AA1	9606.ENSP00000355231	9606.ENSP00000335153	0	0	0	0	0	0.270	0	0.903	0.926
BECN1	NLRP3	9606.ENSP00000355231	9606.ENSP00000337383	0	0	0	0	0	0	0	0.703	0.703
BECN1	SNCA	9606.ENSP00000355231	9606.ENSP00000338345	0	0	0	0	0	0	0	0.574	0.574
BECN1	CAV1	9606.ENSP00000355231	9606.ENSP00000339191	0	0	0	0	0	0	0	0.839	0.839
BECN1	HMGB1	9606.ENSP00000355231	9606.ENSP00000345347	0	0	0	0	0.062	0.501	0.800	0.989	0.998
BECN1	CTSB	9606.ENSP00000355231	9606.ENSP00000345672	0	0	0	0	0.062	0	0	0.634	0.642
BECN1	ATG7	9606.ENSP00000355231	9606.ENSP00000346437	0	0	0	0	0.081	0.182	0	0.966	0.972
BECN1	HTT	9606.ENSP00000355231	9606.ENSP00000347184	0	0	0	0	0.064	0.270	0.800	0.949	0.992
BECN1	ACTB	9606.ENSP00000355231	9606.ENSP00000349960	0	0	0	0	0	0	0	0.772	0.772
BECN1	TFEB	9606.ENSP00000355231	9606.ENSP00000351742	0	0	0	0	0	0.078	0	0.742	0.752
BECN1	MTOR	9606.ENSP00000355231	9606.ENSP00000354558	0	0	0	0	0.064	0.468	0	0.878	0.934
BECN1	SIRT5	9606.ENSP00000355231	9606.ENSP00000476228	0	0	0	0	0.082	0	0	0.434	0.459
BECN1	PRKCD	9606.ENSP00000355231	9606.ENSP00000378217	0	0	0	0	0.064	0	0	0.473	0.486
BECN1	SIRT3	9606.ENSP00000355231	9606.ENSP00000372191	0	0	0	0	0.074	0	0	0.470	0.489
BECN1	CDK5	9606.ENSP00000355231	9606.ENSP00000419782	0	0	0	0	0.089	0	0	0.471	0.498
BECN1	INS	9606.ENSP00000355231	9606.ENSP00000380432	0	0	0	0	0	0	0	0.522	0.522
BECN1	IL6	9606.ENSP00000355231	9606.ENSP00000385675	0	0	0	0	0	0	0	0.531	0.531
BECN1	HSPA1A	9606.ENSP00000355231	9606.ENSP00000364802	0	0	0	0	0	0.281	0	0.391	0.544
BECN1	HSPA8	9606.ENSP00000355231	9606.ENSP00000432083	0	0	0	0	0.062	0.056	0	0.550	0.567
BECN1	TOMM20	9606.ENSP00000355231	9606.ENSP00000355566	0	0	0	0	0.052	0	0	0.569	0.574
BECN1	TNF	9606.ENSP00000355231	9606.ENSP00000398698	0	0	0	0	0	0	0	0.582	0.582
BECN1	OPTN	9606.ENSP00000355231	9606.ENSP00000368022	0	0	0	0	0	0	0	0.583	0.583
BECN1	ABL1	9606.ENSP00000355231	9606.ENSP00000361423	0	0	0	0	0	0.062	0	0.642	0.650
BECN1	PTEN	9606.ENSP00000355231	9606.ENSP00000361021	0	0	0	0	0.062	0.067	0	0.664	0.680
BECN1	DNM1L	9606.ENSP00000355231	9606.ENSP00000449089	0	0	0	0	0.062	0.056	0	0.674	0.686
BECN1	PRNP	9606.ENSP00000355231	9606.ENSP00000368752	0	0	0	0	0	0	0	0.692	0.692
BECN1	VDAC2	9606.ENSP00000355231	9606.ENSP00000361635	0	0	0	0	0	0	0	0.702	0.702
BECN1	TLR4	9606.ENSP00000355231	9606.ENSP00000363089	0	0	0	0	0.055	0.182	0	0.688	0.737
BECN1	LAMP2	9606.ENSP00000355231	9606.ENSP00000408411	0	0	0	0	0	0	0	0.760	0.760
BECN1	RAB7B	9606.ENSP00000355231	9606.ENSP00000479762	0	0	0	0	0.062	0.101	0	0.758	0.778
BECN1	NEDD4	9606.ENSP00000355231	9606.ENSP00000424827	0	0	0	0	0.063	0.675	0	0.687	0.896
BECN1	SQSTM1	9606.ENSP00000355231	9606.ENSP00000374455	0	0	0	0	0	0.270	0	0.913	0.934
BECN1	AKT1	9606.ENSP00000355231	9606.ENSP00000451828	0	0	0	0	0	0.690	0	0.928	0.977
BECN1	ATG5	9606.ENSP00000355231	9606.ENSP00000358072	0	0	0	0	0.112	0.065	0.650	0.968	0.989
BECN1	MAPK8	9606.ENSP00000355231	9606.ENSP00000378974	0	0	0	0	0.059	0	0	0.989	0.990
BECN1	ATXN3	9606.ENSP00000355231	9606.ENSP00000478320	0	0	0	0	0.058	0.270	0.800	0.961	0.994
BECN1	MAP1LC3A	9606.ENSP00000355231	9606.ENSP00000363970	0	0	0	0	0.065	0.140	0.900	0.938	0.994
BECN1	PARK2	9606.ENSP00000355231	9606.ENSP00000355865	0	0	0	0	0.088	0.786	0	0.984	0.996
BECN1	PINK1	9606.ENSP00000355231	9606.ENSP00000364204	0	0	0	0	0	0	0.800	0.994	0.998
BECN1	AMBRA1	9606.ENSP00000355231	9606.ENSP00000431926	0	0	0	0	0.062	0.892	0.600	0.990	0.999
BLK	ITGB2	9606.ENSP00000259089	9606.ENSP00000380948	0	0	0	0	0.400	0.070	0	0.171	0.497
BLK	ENSP00000485133	9606.ENSP00000259089	9606.ENSP00000485133	0	0	0	0	0.062	0.067	0	0.502	0.526
BLK	CAV1	9606.ENSP00000259089	9606.ENSP00000339191	0	0	0	0	0	0.058	0	0.724	0.729
BLK	YES1	9606.ENSP00000259089	9606.ENSP00000462468	0	0	0	0.953	0	0	0.900	0.370	0.901
BLK	SNCA	9606.ENSP00000259089	9606.ENSP00000338345	0	0	0	0	0	0.056	0.900	0	0.901
BLK	LYN	9606.ENSP00000259089	9606.ENSP00000428924	0	0	0.434	0.964	0	0	0.900	0.637	0.903
BLK	SRC	9606.ENSP00000259089	9606.ENSP00000362680	0	0	0.439	0.953	0	0	0.900	0.425	0.903
BLK	FYN	9606.ENSP00000259089	9606.ENSP00000346671	0	0	0.439	0.955	0	0	0.900	0.556	0.904
BLK	HCK	9606.ENSP00000259089	9606.ENSP00000444986	0	0	0.444	0.966	0.076	0	0.900	0.535	0.906
BLK	ABL1	9606.ENSP00000259089	9606.ENSP00000361423	0	0	0	0.879	0	0	0.900	0.656	0.907
BLK	FGR	9606.ENSP00000259089	9606.ENSP00000363117	0	0	0	0.950	0.096	0	0.900	0.517	0.908
BLK	LCK	9606.ENSP00000259089	9606.ENSP00000337825	0	0	0.433	0.964	0.155	0	0.900	0.509	0.914
BLK	PRKCD	9606.ENSP00000259089	9606.ENSP00000378217	0	0	0	0.574	0.063	0.117	0.900	0.241	0.918
BLK	SYK	9606.ENSP00000259089	9606.ENSP00000364907	0	0	0	0.733	0.097	0	0.900	0.640	0.921
BLK	EGFR	9606.ENSP00000259089	9606.ENSP00000275493	0	0	0	0.697	0	0.755	0.900	0.417	0.977
C2orf27B	TPPP	9606.ENSP00000304065	9606.ENSP00000353785	0	0	0	0	0	0.479	0	0	0.479
C9orf72	GRN	9606.ENSP00000482753	9606.ENSP00000053867	0	0	0	0	0	0	0	0.865	0.865
C9orf72	TARDBP	9606.ENSP00000482753	9606.ENSP00000240185	0	0	0	0	0.062	0	0	0.906	0.908
C9orf72	ATXN1	9606.ENSP00000482753	9606.ENSP00000244769	0	0	0	0	0	0	0	0.510	0.510
C9orf72	TUBA4A	9606.ENSP00000482753	9606.ENSP00000248437	0	0	0	0	0	0	0	0.559	0.559
C9orf72	APOE	9606.ENSP00000482753	9606.ENSP00000252486	0	0	0	0	0	0	0	0.557	0.557
C9orf72	FUS	9606.ENSP00000482753	9606.ENSP00000254108	0	0	0	0	0	0.270	0	0.926	0.944
C9orf72	CHMP2B	9606.ENSP00000482753	9606.ENSP00000263780	0	0	0	0	0	0	0	0.858	0.858
C9orf72	RAB7A	9606.ENSP00000482753	9606.ENSP00000265062	0	0	0	0	0	0	0	0.853	0.853
C9orf72	SOD1	9606.ENSP00000482753	9606.ENSP00000270142	0	0	0	0	0	0	0	0.890	0.890
C9orf72	RAB5A	9606.ENSP00000482753	9606.ENSP00000273047	0	0	0	0	0	0	0	0.740	0.740
C9orf72	SLC1A2	9606.ENSP00000482753	9606.ENSP00000278379	0	0	0	0	0	0	0	0.459	0.459
C9orf72	APP	9606.ENSP00000482753	9606.ENSP00000284981	0	0	0	0	0	0	0	0.601	0.601
C9orf72	LRRK2	9606.ENSP00000482753	9606.ENSP00000298910	0	0	0	0	0	0	0	0.562	0.562
C9orf72	RAB8A	9606.ENSP00000482753	9606.ENSP00000300935	0	0	0	0	0	0.270	0.800	0.421	0.908
C9orf72	NEFH	9606.ENSP00000482753	9606.ENSP00000311997	0	0	0	0	0	0	0	0.570	0.570
C9orf72	NCL	9606.ENSP00000482753	9606.ENSP00000318195	0	0	0	0	0	0	0	0.585	0.585
C9orf72	PSEN1	9606.ENSP00000482753	9606.ENSP00000326366	0	0	0	0	0	0	0	0.611	0.611
C9orf72	SNCA	9606.ENSP00000482753	9606.ENSP00000338345	0	0	0	0	0	0	0	0.641	0.641
C9orf72	MAPT	9606.ENSP00000482753	9606.ENSP00000340820	0	0	0	0	0	0	0	0.862	0.862
C9orf72	UBQLN2	9606.ENSP00000482753	9606.ENSP00000345195	0	0	0	0	0	0	0	0.859	0.859
C9orf72	HTT	9606.ENSP00000482753	9606.ENSP00000347184	0	0	0	0	0	0	0	0.670	0.670
C9orf72	VCP	9606.ENSP00000482753	9606.ENSP00000351777	0	0	0	0	0	0	0	0.878	0.878
C9orf72	PSEN2	9606.ENSP00000482753	9606.ENSP00000355747	0	0	0	0	0	0	0	0.607	0.607
C9orf72	PARK2	9606.ENSP00000482753	9606.ENSP00000355865	0	0	0	0	0	0	0	0.459	0.459
C9orf72	RAB29	9606.ENSP00000482753	9606.ENSP00000356107	0	0	0	0	0	0	0	0.456	0.456
C9orf72	RAB39B	9606.ENSP00000482753	9606.ENSP00000358466	0	0	0	0	0	0.270	0.800	0.647	0.944
C9orf72	FMR1	9606.ENSP00000482753	9606.ENSP00000359506	0	0	0	0	0	0	0	0.569	0.569
C9orf72	TREM2	9606.ENSP00000482753	9606.ENSP00000362205	0	0	0	0	0	0	0	0.556	0.556
C9orf72	PINK1	9606.ENSP00000482753	9606.ENSP00000364204	0	0	0	0	0	0	0	0.494	0.493
C9orf72	ATXN2	9606.ENSP00000482753	9606.ENSP00000366843	0	0	0	0	0.056	0	0	0.803	0.806
C9orf72	OPTN	9606.ENSP00000482753	9606.ENSP00000368022	0	0	0	0	0	0	0	0.859	0.859
C9orf72	PRNP	9606.ENSP00000482753	9606.ENSP00000368752	0	0	0	0	0	0	0	0.504	0.504
C9orf72	NDUFB6	9606.ENSP00000482753	9606.ENSP00000369176	0	0	0	0	0	0	0	0.668	0.668
C9orf72	SQSTM1	9606.ENSP00000482753	9606.ENSP00000374455	0	0	0	0	0	0	0	0.748	0.749
C9orf72	RAB1A	9606.ENSP00000482753	9606.ENSP00000387286	0	0	0	0	0	0.270	0.800	0.960	0.993
C9orf72	VAPB	9606.ENSP00000482753	9606.ENSP00000417175	0	0	0	0	0	0	0	0.733	0.733
C9orf72	PARK7	9606.ENSP00000482753	9606.ENSP00000418770	0	0	0	0	0	0	0	0.451	0.451
C9orf72	HSPA8	9606.ENSP00000482753	9606.ENSP00000432083	0	0	0	0	0	0	0	0.451	0.451
C9orf72	ATXN3	9606.ENSP00000482753	9606.ENSP00000478320	0	0	0	0	0	0	0	0.588	0.588
C9orf72	NEFL	9606.ENSP00000482753	9606.ENSP00000482169	0	0	0	0	0	0	0	0.558	0.558
CALB1	ATXN1	9606.ENSP00000265431	9606.ENSP00000244769	0	0	0	0	0.062	0.060	0	0.519	0.539
CALB1	SNAP25	9606.ENSP00000265431	9606.ENSP00000254976	0	0	0	0	0.128	0.125	0	0.376	0.482
CALB1	SYP	9606.ENSP00000265431	9606.ENSP00000263233	0	0	0	0	0.093	0.056	0	0.620	0.647
CALB1	SNCA	9606.ENSP00000265431	9606.ENSP00000338345	0	0	0	0	0.063	0.056	0	0.431	0.452
CALB1	SLC6A3	9606.ENSP00000265431	9606.ENSP00000270349	0	0	0	0	0.062	0	0	0.452	0.463
CALB1	NRGN	9606.ENSP00000265431	9606.ENSP00000284292	0	0	0	0	0.062	0.064	0	0.439	0.464
CALB1	GDNF	9606.ENSP00000265431	9606.ENSP00000409007	0	0	0	0	0	0	0	0.467	0.467
CALB1	MBP	9606.ENSP00000265431	9606.ENSP00000380958	0	0	0	0	0.063	0.058	0	0.466	0.488
CALB1	SYN1	9606.ENSP00000265431	9606.ENSP00000295987	0	0	0	0	0.126	0.076	0	0.424	0.494
CALB1	NTRK2	9606.ENSP00000265431	9606.ENSP00000277120	0	0	0	0	0.084	0.101	0	0.459	0.516
CALB1	ITPR1	9606.ENSP00000265431	9606.ENSP00000306253	0	0	0	0	0.063	0.056	0	0.502	0.521
CALB1	ACTB	9606.ENSP00000265431	9606.ENSP00000349960	0	0	0	0	0.053	0.153	0	0.461	0.530
CALB1	CALCA	9606.ENSP00000265431	9606.ENSP00000331746	0	0	0	0	0.052	0	0	0.533	0.539
CALB1	DLG4	9606.ENSP00000265431	9606.ENSP00000382428	0	0	0	0	0.062	0.058	0	0.531	0.549
CALB1	AIF1	9606.ENSP00000265431	9606.ENSP00000365227	0	0	0	0	0	0	0	0.561	0.561
CALB1	ENSP00000451560	9606.ENSP00000265431	9606.ENSP00000451560	0	0	0	0	0.065	0.164	0	0.507	0.581
CALB1	TUBB3	9606.ENSP00000265431	9606.ENSP00000320295	0	0	0	0	0.065	0.163	0	0.524	0.595
CALB1	ALB	9606.ENSP00000265431	9606.ENSP00000295897	0	0	0	0	0	0	0	0.603	0.603
CALB1	ACHE	9606.ENSP00000265431	9606.ENSP00000303211	0	0	0	0	0.062	0	0	0.595	0.603
CALB1	BDNF	9606.ENSP00000265431	9606.ENSP00000414303	0	0	0	0	0	0	0	0.605	0.605
CALB1	S100B	9606.ENSP00000265431	9606.ENSP00000291700	0	0	0	0	0.064	0.164	0	0.564	0.629
CALB1	MAP2	9606.ENSP00000265431	9606.ENSP00000353508	0	0	0	0	0.091	0.182	0	0.571	0.653
CALB1	GFAP	9606.ENSP00000265431	9606.ENSP00000468500	0	0	0	0	0.105	0	0	0.710	0.729
CALB1	TH	9606.ENSP00000265431	9606.ENSP00000370571	0	0	0	0	0.062	0	0	0.810	0.814
CALB1	RBFOX3	9606.ENSP00000265431	9606.ENSP00000463653	0	0	0	0	0.108	0	0	0.813	0.826
CALB1	CASP3	9606.ENSP00000265431	9606.ENSP00000311032	0	0	0	0	0	0.473	0	0.790	0.885
CALCA	APOA1	9606.ENSP00000331746	9606.ENSP00000236850	0	0	0	0	0	0	0.500	0.138	0.550
CALCA	TTR	9606.ENSP00000331746	9606.ENSP00000237014	0	0	0	0	0.062	0	0.500	0.283	0.634
CALCA	IAPP	9606.ENSP00000331746	9606.ENSP00000240652	0	0	0	0	0	0	0.800	0.870	0.973
CALCA	LYZ	9606.ENSP00000331746	9606.ENSP00000261267	0	0	0	0	0	0	0.500	0.071	0.516
CALCA	SYP	9606.ENSP00000331746	9606.ENSP00000263233	0	0	0	0	0	0	0	0.682	0.682
CALCA	IL1B	9606.ENSP00000331746	9606.ENSP00000263341	0	0	0	0	0	0	0	0.566	0.566
CALCA	CALB1	9606.ENSP00000331746	9606.ENSP00000265431	0	0	0	0	0.052	0	0	0.533	0.539
CALCA	NTRK2	9606.ENSP00000331746	9606.ENSP00000277120	0	0	0	0	0	0	0	0.471	0.471
CALCA	UCHL1	9606.ENSP00000331746	9606.ENSP00000284440	0	0	0	0	0.062	0	0	0.711	0.717
CALCA	APP	9606.ENSP00000331746	9606.ENSP00000284981	0	0	0	0	0	0	0.500	0.260	0.614
CALCA	ALB	9606.ENSP00000331746	9606.ENSP00000295897	0	0	0	0	0	0	0	0.619	0.619
CALCA	ACHE	9606.ENSP00000331746	9606.ENSP00000303211	0	0	0	0	0	0	0	0.519	0.519
CALCA	FGA	9606.ENSP00000331746	9606.ENSP00000306361	0	0	0	0	0	0	0.500	0.046	0.502
CALCA	NEFH	9606.ENSP00000331746	9606.ENSP00000311997	0	0	0	0	0.062	0	0	0.544	0.554
CALCA	RBFOX3	9606.ENSP00000331746	9606.ENSP00000463653	0	0	0	0	0.062	0	0	0.439	0.452
CALCA	SNCA	9606.ENSP00000331746	9606.ENSP00000338345	0	0	0	0	0.062	0	0.300	0.287	0.490
CALCA	ITM2B	9606.ENSP00000331746	9606.ENSP00000367828	0	0	0	0	0	0	0.500	0	0.499
CALCA	APOA4	9606.ENSP00000331746	9606.ENSP00000350425	0	0	0	0	0	0	0.500	0.066	0.513
CALCA	GSN	9606.ENSP00000331746	9606.ENSP00000362924	0	0	0	0	0	0	0.500	0.103	0.532
CALCA	SAA1	9606.ENSP00000331746	9606.ENSP00000384906	0	0	0	0	0	0	0.500	0.128	0.545
CALCA	GDNF	9606.ENSP00000331746	9606.ENSP00000409007	0	0	0	0	0	0	0	0.570	0.570
CALCA	CST3	9606.ENSP00000331746	9606.ENSP00000381448	0	0	0	0	0	0	0.500	0.233	0.600
CALCA	TNF	9606.ENSP00000331746	9606.ENSP00000398698	0	0	0	0	0	0	0	0.609	0.609
CALCA	B2M	9606.ENSP00000331746	9606.ENSP00000452780	0	0	0	0	0	0	0.500	0.294	0.631
CALCA	IL6	9606.ENSP00000331746	9606.ENSP00000385675	0	0	0	0	0	0	0	0.682	0.682
CALCA	BDNF	9606.ENSP00000331746	9606.ENSP00000414303	0	0	0	0	0.083	0	0	0.675	0.689
CALCA	TH	9606.ENSP00000331746	9606.ENSP00000370571	0	0	0	0	0.066	0	0	0.753	0.760
CALCA	NGF	9606.ENSP00000331746	9606.ENSP00000358525	0	0	0	0	0.062	0	0	0.784	0.789
CALCA	INS	9606.ENSP00000331746	9606.ENSP00000380432	0	0	0	0	0	0	0.500	0.691	0.839
CALM1	MAPK1	9606.ENSP00000349467	9606.ENSP00000215832	0	0	0	0	0	0.152	0	0.455	0.518
CALM1	CSNK2A1	9606.ENSP00000349467	9606.ENSP00000217244	0	0	0	0	0.062	0.873	0	0.354	0.916
CALM1	GAPDH	9606.ENSP00000349467	9606.ENSP00000229239	0	0	0	0	0.063	0.138	0	0.408	0.480
CALM1	SNAP25	9606.ENSP00000349467	9606.ENSP00000254976	0	0	0	0	0.230	0.125	0	0.421	0.576
CALM1	SYT1	9606.ENSP00000349467	9606.ENSP00000261205	0	0	0	0	0.159	0.281	0	0.317	0.551
CALM1	TUBB4A	9606.ENSP00000349467	9606.ENSP00000264071	0	0	0	0	0.135	0.163	0	0.457	0.573
CALM1	CALM2	9606.ENSP00000349467	9606.ENSP00000272298	0	0	0.449	0.985	0.111	0.800	0	0.578	0.817
CALM1	EGFR	9606.ENSP00000349467	9606.ENSP00000275493	0	0	0	0	0	0.872	0	0.368	0.915
CALM1	NRGN	9606.ENSP00000349467	9606.ENSP00000284292	0	0	0	0	0.120	0.259	0	0.782	0.846
CALM1	CALM3	9606.ENSP00000349467	9606.ENSP00000291295	0	0	0.449	0.985	0.081	0.800	0	0.402	0.810
CALM1	S100B	9606.ENSP00000349467	9606.ENSP00000291700	0	0	0	0	0.146	0.184	0	0.274	0.450
CALM1	ALB	9606.ENSP00000349467	9606.ENSP00000295897	0	0	0	0	0	0	0	0.514	0.514
CALM1	SYN1	9606.ENSP00000349467	9606.ENSP00000295987	0	0	0	0	0.179	0.151	0	0.327	0.490
CALM1	LRRK2	9606.ENSP00000349467	9606.ENSP00000298910	0	0	0	0	0.049	0.407	0	0.123	0.462
CALM1	HSPA4	9606.ENSP00000349467	9606.ENSP00000302961	0	0	0	0	0	0.359	0	0.195	0.462
CALM1	ITPR1	9606.ENSP00000349467	9606.ENSP00000306253	0	0	0	0	0.082	0.316	0	0.476	0.643
CALM1	RIT2	9606.ENSP00000349467	9606.ENSP00000321805	0	0	0	0	0.180	0.346	0	0.281	0.581
CALM1	HSPA5	9606.ENSP00000349467	9606.ENSP00000324173	0	0	0	0	0.063	0.368	0	0.238	0.509
CALM1	HSP90AA1	9606.ENSP00000349467	9606.ENSP00000335153	0	0	0	0	0.049	0.473	0	0.456	0.704
CALM1	SNCA	9606.ENSP00000349467	9606.ENSP00000338345	0	0	0	0	0.096	0.894	0	0.441	0.942
CALM1	TUBB	9606.ENSP00000349467	9606.ENSP00000339001	0	0	0	0	0.064	0.163	0	0.358	0.453
CALM1	CAV1	9606.ENSP00000349467	9606.ENSP00000339191	0	0	0	0	0	0	0	0.461	0.461
CALM1	MAPT	9606.ENSP00000349467	9606.ENSP00000340820	0	0	0	0	0.104	0.779	0	0.249	0.838
CALM1	DRD2	9606.ENSP00000349467	9606.ENSP00000354859	0	0	0	0	0.062	0.336	0	0.193	0.454
CALM1	INS	9606.ENSP00000349467	9606.ENSP00000380432	0	0	0	0	0	0	0	0.462	0.462
CALM1	ACTB	9606.ENSP00000349467	9606.ENSP00000349960	0	0	0	0	0.062	0.247	0	0.366	0.513
CALM1	HSP90AB1	9606.ENSP00000349467	9606.ENSP00000360609	0	0	0	0	0.062	0.062	0	0.518	0.539
CALM1	SYK	9606.ENSP00000349467	9606.ENSP00000364907	0	0	0	0	0	0.520	0	0.137	0.568
CALM1	SRC	9606.ENSP00000349467	9606.ENSP00000362680	0	0	0	0	0	0.101	0	0.657	0.678
CALM1	MBP	9606.ENSP00000349467	9606.ENSP00000380958	0	0	0	0	0.105	0.105	0	0.664	0.707
CALM1	GJB1	9606.ENSP00000349467	9606.ENSP00000363134	0	0	0	0	0.059	0.676	0	0.303	0.768
CALM1	DLG4	9606.ENSP00000349467	9606.ENSP00000382428	0	0	0	0	0.096	0.803	0	0.524	0.908
CALM2	PLCB2	9606.ENSP00000272298	9606.ENSP00000260402	0	0	0	0	0	0	0.600	0.207	0.669
CALM2	MAPT	9606.ENSP00000272298	9606.ENSP00000340820	0	0	0	0	0.062	0.589	0	0.070	0.610
CALM2	NRGN	9606.ENSP00000272298	9606.ENSP00000284292	0	0	0	0	0.055	0.121	0	0.577	0.618
CALM2	PLCB1	9606.ENSP00000272298	9606.ENSP00000338185	0	0	0	0	0.062	0	0.600	0.208	0.676
CALM2	MBP	9606.ENSP00000272298	9606.ENSP00000380958	0	0	0	0	0	0.497	0	0.463	0.718
CALM2	ITPR1	9606.ENSP00000272298	9606.ENSP00000306253	0	0	0	0	0.062	0.102	0.650	0.245	0.747
CALM2	CALM3	9606.ENSP00000272298	9606.ENSP00000291295	0	0	0.449	0.985	0	0.800	0	0.579	0.802
CALM2	SNCA	9606.ENSP00000272298	9606.ENSP00000338345	0	0	0	0	0.063	0.803	0	0.063	0.813
CALM2	CALM1	9606.ENSP00000272298	9606.ENSP00000349467	0	0	0.449	0.985	0.111	0.800	0	0.578	0.817
CALM2	HSP90B1	9606.ENSP00000272298	9606.ENSP00000299767	0	0	0	0	0	0.058	0.800	0.151	0.826
CALM2	DLG4	9606.ENSP00000272298	9606.ENSP00000382428	0	0	0	0	0.058	0.803	0	0.303	0.859
CALM2	CAV1	9606.ENSP00000272298	9606.ENSP00000339191	0	0	0	0	0	0	0.800	0.341	0.862
CALM2	HSP90AB1	9606.ENSP00000272298	9606.ENSP00000360609	0	0	0	0	0.067	0.062	0.800	0.334	0.867
CALM2	HSP90AA1	9606.ENSP00000272298	9606.ENSP00000335153	0	0	0	0	0.180	0.062	0.800	0.354	0.887
CALM3	MAPK1	9606.ENSP00000291295	9606.ENSP00000215832	0	0	0	0	0.085	0.152	0	0.435	0.524
CALM3	GAPDH	9606.ENSP00000291295	9606.ENSP00000229239	0	0	0	0	0.090	0.138	0	0.374	0.466
CALM3	CALM2	9606.ENSP00000291295	9606.ENSP00000272298	0	0	0.449	0.985	0	0.800	0	0.579	0.802
CALM3	EGFR	9606.ENSP00000291295	9606.ENSP00000275493	0	0	0	0	0	0.835	0	0.318	0.882
CALM3	NRGN	9606.ENSP00000291295	9606.ENSP00000284292	0	0	0	0	0.150	0.121	0	0.722	0.774
CALM3	DRD2	9606.ENSP00000291295	9606.ENSP00000354859	0	0	0	0	0	0.373	0	0.163	0.453
CALM3	HSP90AA1	9606.ENSP00000291295	9606.ENSP00000335153	0	0	0	0	0.049	0.062	0	0.456	0.472
CALM3	SRC	9606.ENSP00000291295	9606.ENSP00000362680	0	0	0	0	0.065	0.101	0	0.427	0.476
CALM3	ITPR1	9606.ENSP00000291295	9606.ENSP00000306253	0	0	0	0	0.062	0.102	0	0.435	0.482
CALM3	ACTB	9606.ENSP00000291295	9606.ENSP00000349960	0	0	0	0	0.053	0.247	0	0.347	0.494
CALM3	HSPA5	9606.ENSP00000291295	9606.ENSP00000324173	0	0	0	0	0.063	0.368	0	0.233	0.506
CALM3	HSP90AB1	9606.ENSP00000291295	9606.ENSP00000360609	0	0	0	0	0.049	0.062	0	0.518	0.533
CALM3	CAV1	9606.ENSP00000291295	9606.ENSP00000339191	0	0	0	0	0	0	0	0.550	0.550
CALM3	CALM1	9606.ENSP00000291295	9606.ENSP00000349467	0	0	0.449	0.985	0.081	0.800	0	0.402	0.810
CALM3	MAPT	9606.ENSP00000291295	9606.ENSP00000340820	0	0	0	0	0.062	0.779	0	0.235	0.828
CALM3	SNCA	9606.ENSP00000291295	9606.ENSP00000338345	0	0	0	0	0.083	0.803	0	0.150	0.834
CALM3	MBP	9606.ENSP00000291295	9606.ENSP00000380958	0	0	0	0	0.069	0.497	0	0.692	0.844
CALM3	DLG4	9606.ENSP00000291295	9606.ENSP00000382428	0	0	0	0	0.113	0.803	0	0.388	0.884
CANX	GAPDH	9606.ENSP00000247461	9606.ENSP00000229239	0	0	0	0	0.089	0	0	0.665	0.682
CANX	MFN2	9606.ENSP00000247461	9606.ENSP00000235329	0	0	0	0	0.063	0	0	0.497	0.508
CANX	CTSD	9606.ENSP00000247461	9606.ENSP00000236671	0	0	0	0	0.063	0.056	0	0.441	0.462
CANX	DNM1L	9606.ENSP00000247461	9606.ENSP00000449089	0	0	0	0	0.063	0	0	0.438	0.451
CANX	STX5	9606.ENSP00000247461	9606.ENSP00000294179	0	0	0	0	0	0.086	0	0.429	0.455
CANX	SNCA	9606.ENSP00000247461	9606.ENSP00000338345	0	0	0	0	0	0.176	0	0.370	0.459
CANX	AMBRA1	9606.ENSP00000247461	9606.ENSP00000431926	0	0	0	0	0.062	0	0	0.448	0.460
CANX	HSPA1B	9606.ENSP00000247461	9606.ENSP00000364801	0	0	0	0	0.121	0.206	0	0.293	0.464
CANX	INS	9606.ENSP00000247461	9606.ENSP00000380432	0	0	0	0	0	0	0	0.467	0.467
CANX	ATG7	9606.ENSP00000247461	9606.ENSP00000346437	0	0	0	0	0.063	0	0	0.463	0.475
CANX	CLPTM1L	9606.ENSP00000247461	9606.ENSP00000313854	0	0	0	0	0.086	0	0	0.456	0.483
CANX	AKT1	9606.ENSP00000247461	9606.ENSP00000451828	0	0	0	0	0	0.057	0	0.478	0.486
CANX	ATG5	9606.ENSP00000247461	9606.ENSP00000358072	0	0	0	0	0	0	0	0.501	0.501
CANX	MAP1LC3B	9606.ENSP00000247461	9606.ENSP00000268607	0	0	0	0	0	0	0	0.505	0.505
CANX	BECN1	9606.ENSP00000247461	9606.ENSP00000355231	0	0	0	0	0	0	0	0.521	0.521
CANX	RAB8A	9606.ENSP00000247461	9606.ENSP00000300935	0	0	0	0	0.064	0.368	0	0.269	0.530
CANX	CASP3	9606.ENSP00000247461	9606.ENSP00000311032	0	0	0	0	0.063	0	0	0.524	0.535
CANX	RAB7B	9606.ENSP00000247461	9606.ENSP00000479762	0	0	0	0	0	0	0	0.539	0.539
CANX	CYCS	9606.ENSP00000247461	9606.ENSP00000307786	0	0	0	0	0.068	0	0	0.536	0.549
CANX	PSMB5	9606.ENSP00000247461	9606.ENSP00000355325	0	0	0	0	0	0.282	0	0.403	0.553
CANX	APP	9606.ENSP00000247461	9606.ENSP00000284981	0	0	0	0	0.086	0.258	0	0.396	0.555
CANX	HSPA1A	9606.ENSP00000247461	9606.ENSP00000364802	0	0	0	0	0.121	0.206	0	0.414	0.555
CANX	BCL2L1	9606.ENSP00000247461	9606.ENSP00000302564	0	0	0	0	0.046	0.164	0	0.486	0.555
CANX	RAB1A	9606.ENSP00000247461	9606.ENSP00000387286	0	0	0	0	0.186	0.272	0	0.335	0.571
CANX	ITPR1	9606.ENSP00000247461	9606.ENSP00000306253	0	0	0	0	0	0	0	0.593	0.593
CANX	BACE1	9606.ENSP00000247461	9606.ENSP00000318585	0	0	0	0	0	0.315	0	0.434	0.597
CANX	EGFR	9606.ENSP00000247461	9606.ENSP00000275493	0	0	0	0	0.065	0.421	0	0.335	0.608
CANX	LAMP2	9606.ENSP00000247461	9606.ENSP00000408411	0	0	0	0	0.097	0	0	0.602	0.625
CANX	HSP90AB1	9606.ENSP00000247461	9606.ENSP00000360609	0	0	0	0	0.226	0.057	0	0.536	0.632
CANX	VDAC2	9606.ENSP00000247461	9606.ENSP00000361635	0	0	0	0	0.053	0.321	0	0.497	0.648
CANX	DNAJB1	9606.ENSP00000247461	9606.ENSP00000254322	0	0	0	0	0.066	0.149	0	0.594	0.649
CANX	RAB5A	9606.ENSP00000247461	9606.ENSP00000273047	0	0	0	0	0.110	0.130	0	0.591	0.656
CANX	HSPD1	9606.ENSP00000247461	9606.ENSP00000373620	0	0	0	0	0.507	0.056	0	0.369	0.681
CANX	RAB7A	9606.ENSP00000247461	9606.ENSP00000265062	0	0	0	0	0.280	0	0	0.610	0.707
CANX	SURF4	9606.ENSP00000247461	9606.ENSP00000361057	0	0	0	0	0.548	0	0	0.394	0.714
CANX	ACTB	9606.ENSP00000247461	9606.ENSP00000349960	0	0	0	0	0.079	0	0	0.708	0.720
CANX	LAMP1	9606.ENSP00000247461	9606.ENSP00000333298	0	0	0	0	0	0	0	0.733	0.733
CANX	ALB	9606.ENSP00000247461	9606.ENSP00000295897	0	0	0	0	0	0	0	0.745	0.746
CANX	HSPA8	9606.ENSP00000247461	9606.ENSP00000432083	0	0	0	0	0.170	0.206	0	0.653	0.751
CANX	PRNP	9606.ENSP00000247461	9606.ENSP00000368752	0	0	0	0	0.077	0	0	0.755	0.764
CANX	ANKRD45	9606.ENSP00000247461	9606.ENSP00000331268	0	0	0	0	0.502	0.369	0	0.317	0.766
CANX	SLC9C2	9606.ENSP00000247461	9606.ENSP00000356687	0	0	0	0	0.502	0.369	0	0.317	0.766
CANX	HSPA4	9606.ENSP00000247461	9606.ENSP00000302961	0	0	0	0	0.146	0.206	0	0.700	0.779
CANX	VDAC1	9606.ENSP00000247461	9606.ENSP00000265333	0	0	0	0	0.153	0.417	0	0.623	0.797
CANX	HSPA9	9606.ENSP00000247461	9606.ENSP00000297185	0	0	0	0	0.173	0.405	0	0.638	0.806
CANX	IL6	9606.ENSP00000247461	9606.ENSP00000385675	0	0	0	0	0	0	0	0.809	0.809
CANX	TOMM20	9606.ENSP00000247461	9606.ENSP00000355566	0	0	0	0	0.100	0.282	0	0.729	0.810
CANX	TYR	9606.ENSP00000247461	9606.ENSP00000263321	0	0	0	0	0	0.173	0	0.792	0.821
CANX	HSP90AA1	9606.ENSP00000247461	9606.ENSP00000335153	0	0	0	0	0.215	0.284	0	0.735	0.838
CANX	TOR1A	9606.ENSP00000247461	9606.ENSP00000345719	0	0	0	0	0	0.680	0	0.526	0.841
CANX	SLC6A4	9606.ENSP00000247461	9606.ENSP00000261707	0	0	0	0	0	0.270	0	0.904	0.928
CANX	P4HB	9606.ENSP00000247461	9606.ENSP00000327801	0	0	0	0	0.532	0.078	0	0.954	0.978
CANX	VCP	9606.ENSP00000247461	9606.ENSP00000351777	0	0	0	0	0.135	0.889	0	0.788	0.978
CANX	B2M	9606.ENSP00000247461	9606.ENSP00000452780	0	0	0	0	0	0	0.650	0.970	0.989
CANX	HSP90B1	9606.ENSP00000247461	9606.ENSP00000299767	0	0	0	0	0.843	0.425	0	0.900	0.990
CANX	HSPA5	9606.ENSP00000247461	9606.ENSP00000324173	0	0	0	0	0.700	0.690	0.650	0.963	0.998
CAPN1	CTSD	9606.ENSP00000431984	9606.ENSP00000236671	0	0	0	0	0.107	0	0	0.444	0.483
CAPN1	TP53	9606.ENSP00000431984	9606.ENSP00000269305	0	0	0	0	0	0.273	0.800	0.287	0.887
CAPN1	APP	9606.ENSP00000431984	9606.ENSP00000284981	0	0	0	0	0.058	0.042	0.650	0.297	0.748
CAPN1	BAX	9606.ENSP00000431984	9606.ENSP00000293288	0	0	0	0	0	0	0.800	0.181	0.829
CAPN1	CYCS	9606.ENSP00000431984	9606.ENSP00000307786	0	0	0	0	0.063	0	0	0.458	0.470
CAPN1	CASP3	9606.ENSP00000431984	9606.ENSP00000311032	0	0	0	0	0	0.058	0.600	0.619	0.844
CAPN1	HSP90AA1	9606.ENSP00000431984	9606.ENSP00000335153	0	0	0	0	0.062	0	0	0.467	0.479
CAPN1	SNCA	9606.ENSP00000431984	9606.ENSP00000338345	0	0	0	0	0	0	0.900	0.256	0.922
CAPN1	MAPT	9606.ENSP00000431984	9606.ENSP00000340820	0	0	0	0	0	0.270	0	0.322	0.484
CAPN1	ACTB	9606.ENSP00000431984	9606.ENSP00000349960	0	0	0	0	0.092	0.057	0	0.434	0.473
CAPN1	PSEN2	9606.ENSP00000431984	9606.ENSP00000355747	0	0	0	0	0.062	0.462	0	0.138	0.527
CAPN1	ATG5	9606.ENSP00000431984	9606.ENSP00000358072	0	0	0	0	0	0.270	0	0.370	0.520
CAPN1	SRC	9606.ENSP00000431984	9606.ENSP00000362680	0	0	0	0	0.076	0.057	0.900	0.261	0.926
CAPN1	DLG4	9606.ENSP00000431984	9606.ENSP00000382428	0	0	0	0	0.062	0	0	0.453	0.465
CAPN1	CDK5	9606.ENSP00000431984	9606.ENSP00000419782	0	0	0	0	0.049	0	0.650	0.519	0.825
CAPN1	AKT1	9606.ENSP00000431984	9606.ENSP00000451828	0	0	0	0	0.090	0.282	0	0.402	0.575
CASP3	SIRT1	9606.ENSP00000311032	9606.ENSP00000212015	0	0	0	0	0	0	0	0.689	0.689
CASP3	MAPK1	9606.ENSP00000311032	9606.ENSP00000215832	0	0	0	0	0.048	0.057	0.800	0.578	0.914
CASP3	HMOX1	9606.ENSP00000311032	9606.ENSP00000216117	0	0	0	0	0	0	0	0.762	0.762
CASP3	GAPDHS	9606.ENSP00000311032	9606.ENSP00000222286	0	0	0	0	0	0	0	0.579	0.579
CASP3	GAPDH	9606.ENSP00000311032	9606.ENSP00000229239	0	0	0	0	0	0	0	0.883	0.883
CASP3	MFN2	9606.ENSP00000311032	9606.ENSP00000235329	0	0	0	0	0	0.078	0	0.512	0.531
CASP3	CTSD	9606.ENSP00000311032	9606.ENSP00000236671	0	0	0	0	0	0.058	0	0.567	0.575
CASP3	CAT	9606.ENSP00000311032	9606.ENSP00000241052	0	0	0	0	0	0	0	0.779	0.779
CASP3	CANX	9606.ENSP00000311032	9606.ENSP00000247461	0	0	0	0	0.063	0	0	0.524	0.535
CASP3	HSPB1	9606.ENSP00000311032	9606.ENSP00000248553	0	0	0	0	0	0.303	0	0.699	0.782
CASP3	SIRT2	9606.ENSP00000311032	9606.ENSP00000249396	0	0	0	0	0	0	0	0.450	0.450
CASP3	APOE	9606.ENSP00000311032	9606.ENSP00000252486	0	0	0	0	0	0	0	0.607	0.608
CASP3	HTRA2	9606.ENSP00000311032	9606.ENSP00000258080	0	0	0	0	0	0.056	0	0.638	0.644
CASP3	TLR2	9606.ENSP00000311032	9606.ENSP00000260010	0	0	0	0	0	0.070	0	0.531	0.545
CASP3	MAPK3	9606.ENSP00000311032	9606.ENSP00000263025	0	0	0	0	0	0.057	0.800	0.821	0.963
CASP3	SYP	9606.ENSP00000311032	9606.ENSP00000263233	0	0	0	0	0	0	0	0.548	0.548
CASP3	IL1B	9606.ENSP00000311032	9606.ENSP00000263341	0	0	0	0	0	0.056	0	0.825	0.827
CASP3	YWHAE	9606.ENSP00000311032	9606.ENSP00000264335	0	0	0	0	0.053	0.208	0.650	0.267	0.781
CASP3	PPARGC1A	9606.ENSP00000311032	9606.ENSP00000264867	0	0	0	0	0	0	0	0.556	0.556
CASP3	VDAC1	9606.ENSP00000311032	9606.ENSP00000265333	0	0	0	0	0	0	0	0.657	0.657
CASP3	CALB1	9606.ENSP00000311032	9606.ENSP00000265431	0	0	0	0	0	0.473	0	0.790	0.885
CASP3	MAP1LC3B	9606.ENSP00000311032	9606.ENSP00000268607	0	0	0	0	0	0.060	0	0.767	0.772
CASP3	TP53	9606.ENSP00000311032	9606.ENSP00000269305	0	0	0	0	0.062	0.270	0	0.900	0.925
CASP3	SOD1	9606.ENSP00000311032	9606.ENSP00000270142	0	0	0	0	0	0.102	0	0.604	0.629
CASP3	RAB5A	9606.ENSP00000311032	9606.ENSP00000273047	0	0	0	0	0.063	0.064	0	0.442	0.468
CASP3	EGFR	9606.ENSP00000311032	9606.ENSP00000275493	0	0	0	0	0	0.060	0	0.754	0.759
CASP3	NTRK2	9606.ENSP00000311032	9606.ENSP00000277120	0	0	0	0	0	0.063	0	0.528	0.539
CASP3	SLC1A2	9606.ENSP00000311032	9606.ENSP00000278379	0	0	0	0	0	0.173	0	0.407	0.489
CASP3	THY1	9606.ENSP00000311032	9606.ENSP00000284240	0	0	0	0	0	0	0	0.477	0.477
CASP3	APP	9606.ENSP00000311032	9606.ENSP00000284981	0	0	0	0	0.062	0.682	0	0.824	0.943
CASP3	S100B	9606.ENSP00000311032	9606.ENSP00000291700	0	0	0	0	0	0	0	0.517	0.517
CASP3	BAX	9606.ENSP00000311032	9606.ENSP00000293288	0	0	0	0	0	0.374	0	0.845	0.899
CASP3	ALB	9606.ENSP00000311032	9606.ENSP00000295897	0	0	0	0	0	0	0	0.852	0.852
CASP3	LRRK2	9606.ENSP00000311032	9606.ENSP00000298910	0	0	0	0	0	0.326	0	0.399	0.578
CASP3	HSP90B1	9606.ENSP00000311032	9606.ENSP00000299767	0	0	0	0	0.062	0.075	0	0.652	0.672
CASP3	HSPB2	9606.ENSP00000311032	9606.ENSP00000302476	0	0	0	0	0	0.085	0	0.776	0.786
CASP3	BCL2L1	9606.ENSP00000311032	9606.ENSP00000302564	0	0	0	0	0	0.178	0	0.900	0.915
CASP3	HSPA4	9606.ENSP00000311032	9606.ENSP00000302961	0	0	0	0	0	0.140	0	0.840	0.856
CASP3	ACHE	9606.ENSP00000311032	9606.ENSP00000303211	0	0	0	0	0	0	0	0.530	0.530
CASP3	HSPB3	9606.ENSP00000311032	9606.ENSP00000303394	0	0	0	0	0	0.058	0	0.796	0.800
CASP3	ITPR1	9606.ENSP00000311032	9606.ENSP00000306253	0	0	0	0	0	0	0	0.563	0.563
CASP3	CYCS	9606.ENSP00000311032	9606.ENSP00000307786	0	0	0	0	0.063	0	0.900	0.952	0.995
CASP3	PARK2	9606.ENSP00000311032	9606.ENSP00000355865	0	0	0	0	0	0	0	0.465	0.465
CASP3	CAV1	9606.ENSP00000311032	9606.ENSP00000339191	0	0	0	0	0	0	0	0.473	0.473
CASP3	VDAC2	9606.ENSP00000311032	9606.ENSP00000361635	0	0	0	0	0	0	0	0.475	0.475
CASP3	PRNP	9606.ENSP00000311032	9606.ENSP00000368752	0	0	0	0	0	0	0	0.484	0.484
CASP3	LAMP2	9606.ENSP00000311032	9606.ENSP00000408411	0	0	0	0	0.062	0	0	0.473	0.484
CASP3	DNMT1	9606.ENSP00000311032	9606.ENSP00000352516	0	0	0	0	0.062	0	0	0.480	0.492
CASP3	HDAC6	9606.ENSP00000311032	9606.ENSP00000334061	0	0	0	0	0	0	0	0.501	0.501
CASP3	SIRT3	9606.ENSP00000311032	9606.ENSP00000372191	0	0	0	0	0	0	0	0.504	0.504
CASP3	KCNJ11	9606.ENSP00000311032	9606.ENSP00000345708	0	0	0	0	0	0	0	0.505	0.505
CASP3	LYN	9606.ENSP00000311032	9606.ENSP00000428924	0	0	0	0	0	0.231	0	0.391	0.511
CASP3	DLG4	9606.ENSP00000311032	9606.ENSP00000382428	0	0	0	0	0	0	0	0.517	0.517
CASP3	ABL1	9606.ENSP00000311032	9606.ENSP00000361423	0	0	0	0	0	0.063	0	0.507	0.518
CASP3	PINK1	9606.ENSP00000311032	9606.ENSP00000364204	0	0	0	0	0	0	0	0.519	0.519
CASP3	P4HB	9606.ENSP00000311032	9606.ENSP00000327801	0	0	0	0	0.062	0.149	0	0.455	0.527
CASP3	FYN	9606.ENSP00000311032	9606.ENSP00000346671	0	0	0	0	0	0.231	0	0.423	0.537
CASP3	BACE1	9606.ENSP00000311032	9606.ENSP00000318585	0	0	0	0	0	0.058	0	0.531	0.539
[truncated: 15,733 more rows]
